# Supplementary material for: Polyploidization Altered Gene Functions in Cotton (Gossypium spp.)
Source: PLoS One. 2010 Dec 16;5(12):e14351. doi: 10.1371/journal.pone.0014351 (PMC3002935; doi:10.1371/journal.pone.0014351)
Supplement: Supplemental Table S1 — (0.55 MB XLS) [file pone.0014351.s002.xls]

## Sheet: 535-gene-list
Number	Marker	Reference	Original library	Gene name	Gene(g), factor(f), or n/a	Function in fiber devlopment	GenBank Acc #	Chromosome #	Chromosome name	SSR or RFLP	Marker type	# contigs	Map status	Seq	Pos	Ctg*NumberClones										Sequence
1	GA__Ea0004M15	Rong,2004	7-10 DPA fiber	elongation gene candidate	na	elongation	BE055788	1	12	RFLP	RFLP	5	F	3	22	12994*1	5683*1	1991*1	19*1	2592*1						ANANCAANCTTGCATGCCTGCAGCGGCAGCGGCGAAGACAGTGAGTTGAAAGGGAAACAAGGGAGTGGAAGGAGGAGGGATGTTGTTAGCCGTTGGATTAGAACTGATTAAGCCGGAGTTTGAAGGATACGACGAAGATGTGTGTCCCATTAGCATCTGTTGAGGTTGTTGTACCTGTAATCCTCCTGCCGGACTTTGTACTTCTCTCGGTTCCATTTCTGAAAATGTGAGAGAGAGAGAGAGAAGAGAGTTTTT
2	ACT01	Li, XB. 2005	8-14dpafiber	Gh ACTIN gene	g	fiber elongation only	AY305723	Na	Na	RFLP	RFLP	0	p	0	0*0											CAGTATTGTAAAAGATGGCCGACGGTGAGGCTATTCAACCCCTCGTCTGTGATAATGGAACTGGAATGGTGAAGGCCGGTTTTGCTGGTGATGATGCTCCAAGGGCAGTTTTTCCCAGTATCGTTGGTCGTCCCCGGCACACTGGTGTTATGGTTGGGATGGGTCAGAAGGATGCCTATGTAGGAGATGAAGCACAATCTAAAGGAGGTATCCTTACTTTGAAATATCCTATTGAGCATGGTATTGTGAGCAATTGGGATGATATGGAAAAGATCTGGCATCATACATTCTACAACGAACTCCGTGTTGTTCCTGAGGAGCTCCCTGTGCTACTCACGGAAGCACCTCTCAACCCCAAGGCCAATAGAGAAAAGAAGACTCAGATCATGTTTGAGACCT…
3	ACT02	Li, XB. 2005	8-14dpafiber	Gh ACTIN gene	g	fiber elongation	AY305724	Na	Na	RFLP	RFLP	2	p	0	27	13003*1	4937*1									CTCCTCTTCGTTCTTTCATTTACTCAGTATTGTAAAAGATGGCCGACGGTGAGGATATTCAACCCCTCGTCTGTGATAATGGAACTGGAATGGTGAAGGCCGGTTTTGCTGGTGATGATGCTCCAAGGGCAGTTTTTCCCAGTATCGTTGGTCGTCCCCGGCACACTGGTGTTATGGTTGGGATGGGTCAGAAGGATGCCTATGTAGGAGATGAAGCACAATCTAAAAGAGGTATCCTTACTTTGAAATATCCTATTGAGCATGGTATTGTGAGCAACTGGGATGATATGGAAAAGATCTGGCATCATACATTCTACAACGAACTCCGTGTTGCTCCTGAGGAGCACCCTGTGCTTCTCACGGAAGCACCTCTCAACCCCAAGGCCAATAGAGAAAAGA…
4	ACT03	Li, XB. 2005	8-14dpafiber	Gh ACTIN gene	g	bothstemandfiber	AY305725	Na	Na	RFLP	RFLP	2	p	0	17	7487*2	4937*2									TCGTTCTTTTGTTCACTAAGTATTGTAAAAGATGGCCGACGGTGAGGATATTCAACCCCTCGTCTGTGATAATGGAACTGGAATGGTGAAGGCCGGTTTTGCTGGTGATGATGCTCCAAGGGCAGTTTTTCCCAGTATCGTTGGTCGTCCCCGACACACTGGTGTTATGGTTGGGATGGGTCAGAAGGATGCCTATGTAGGAGATGAAGCACAATCTAAAAGAGGTATCCTTACTTTGAAATATCCTATTGAGCATGGTATTGTGAGCAACTGGGATGATATGGAAAAGATCTGGCATCATACATTCTACAATGAACTCCGTGTTGCTCCTGAGGAGCACCCTGTGCTTCTCACGGAAGCACCTCTCAACCCCAAGGCCAATAGAGAAAAGATGACTCA…
5	ACT04	Li, XB. 2005	8-14dpafiber	Gh ACTIN gene	g	fiber elongation	AY305726	Na	Na	RFLP	RFLP	3	p	0	23	13003*2	4937*2	2592*1								TATTCAGTATTGTAAAAGATGGCCGATGCTGAGGATATTCAACCCCTCGTCTGTGACAATGGAACTGGAATGGTGAAGGCTGGTTTTGCTGGTGATGATGCTCCCAGGGCTGTTTTTCCCAGTATTGTTGGTCGACCCCGACACACTGGTGTCATGGTTGGGATGGGTCAGAAGGATGCCTATGTAGGAGATGAAGCACAATCCAAAAGAGGTATTCTTACTTTGAAATATCCCATTGAGCATGGGATCGTCAGCAACTGGGATGATATGGAAAAGATCTGGCATCATACATTCTACAATGAGCTCCGTGTTGCTCCTGAGGAGCACCCTGTTCTTCTCACGGAAGCACCTCTCAACCCCAAGGCCAACAGAGAAAAGATGACTCAGATCATGTTTGAG…
6	ACT05	Li, XB. 2005	8-14dpafiber	Gh ACTIN gene	g	fiber elongation	AY305727	Na	Na	RFLP	RFLP	1	p	0	16	210*1										CTCTGAAGCTCCTCTTGGTTCTTTCATTTACTCAGTATTGTAAAAGATGGCCGACGGTGAGGATATTCAACCCCTCGTCTGTGATAATGGAACTGGAATGGTGAAGGCTGGTTTTGCTGGCGATGATGCTCCAAGGGCAGTTTTTCCCAGTATCGTTGGTCGTCCCCGGCACACTGGTGTTATGGTTGGGATGGGTCACAAGGATGCCTATGTAGGAGATGAAGCACAATCTAAAAGAGGTATCCTTACTTTGAAATATCCTATTGAGCATGGTATTGTGAGCAACTGGGATGATATGGAAAAGATCTGGCATCATACATTCTACAACGAACTCCGTGTTGCTCCTGAGGAGCACCCTGTGCTTCTCACGGAAGCACCTCTCAACCCCAAGGCCAATAG…
7	ACT06	Li, XB. 2005	8-14dpafiber	Gh ACTIN gene	g	noexpression	AY305728	Na	Na	RFLP	RFLP	2	p	0	25	4937*2	13182*1									TATTTATTCAGTATTGTAAAAGATGGCCGACGGTGAGGATATTCAACCCCTCGTCTGTGATAATGGAACTGGAATGGTGAAGGCCGGTTTTGCTGGTGATGATGCTCCAAGGGCAGTTTTTCCCAGTATTGTTGGTCGTCCCCGGCACACTGGTGTTATGGTTGGGATGGGTCACAAGGATGCCTATGTAGGAGATGAAGCACAATCTAAAAGAGGTATCCTTACTTTGAAATATCCTATTGAGCATGGTATTGTGAGCAACTGGGATGATATGGAAAAGATTTGGCATCATACATTCTACAACGAACTCCGTGTTGCTCCTGAGGAGCACCCTGTGCTTCTCACCGAAGCACCTCTCAACCCCAAGGCCAATAGAGAAAAGATCACTCACATCATGTT…
8	ACT07	Li, XB. 2005	8-14dpafiber	Gh ACTIN gene	g	root and fiber	AY305729	Na	Na	RFLP	RFLP	6	p	0	23	13003*2	4937*2	750*1	435*1	12983*1	20*1					CTTTTCTTGTTAAGTACACTGTAAAAGATGGCCGATACTGAAGAGATTCAACCCCTTGTCTGTGATAATGGAACTGGAATGGTGAAGGCTGGTTTTGCTGGTGATGATGCTCCCAGGGCAGTTTTTCCCAGTATTGTTGGCCGACCCCGACACACTGGTGTTATGGTTGGGATGGGTCAGAAGGATGCATATGTAGGAGATGAGGCACAATCTAAAAGAGGTATCCTTACTTTGAAATATCCCATTGAGCACGGTATTGTCAGCAACTGGGATGATATGGAAAAGATCTGGCATCATACATTCTACAATGAGCTCCGTGTTGCTCCTGAGGAGCACCCAGTGCTTCTCACAGAGGCACCTCTCAACCCCAAGGCCAACAGAGAAAAGATGACTCAGATC…
9	ACT08	Li, XB. 2005	8-14dpafiber	Gh ACTIN gene	g	root and fiber	AY305730	Na	Na	RFLP	RFLP	10	p	0	25	4937*2	20*1	189*1	849*1	13022*1	5791*1	13003*1	435*1	210*1	6604*1	TTCTTTTCTTGTTAAGTACACTGTAAAAGATGGCCGATACTGATGATATTCAACCCCTTGTCTGTGATAATGGAACTGGAATGGTGAAGGCTGGTTTTGCTGGTGATGATGCTCCCAGGGCAGTTTTTCCCAGTATTGTTGGCCGACCCCGACACACTGGTGTTATGGTTGGGATGGGTCAGAAGGATGCATATGTAGGAGATGAGGCACAATCTAAAAGAGGTATCCTTACTTTGAAATATCCCATTGAGCACGGTATTGTCAGCAACTGGGATGATATGGAAAAGATCTGGCATCATACATTCTACAATGAGCTCCGTGTTGCTCCTGAGGAGCACCCAGTGCTTCTCACAGAGGCACCTCTCAACCCCAAGGCCAACAGAGAAAAGATGACTCAGA…
10	ACT10	Li, XB. 2005	8-14dpafiber	Gh ACTIN gene	g	root and fiber	AY305731	Na	Na	RFLP	RFLP	1	p	0	28	12983*1										AAGTTCCTCCTTCGTTCTTTTATTTATTCAGTATTGTAAAAGATGGCCGACGGTGAGGATATTCAACCCCTCGTCTGTGATAATGGAACTGGAATGGTGAAGGCCGGTTTTGCTGGTGATGATGCTCCAAGGGCAGTTTTTCCCAGTATTGTTGGTCGTCCCCGGCACACTGGTGTTATGGTTGGGATGGGTCAGAAGGATGCCTATGTAGGAGATGAAGCACAATCTAAAAGAGGTATCCTTACTTTGAAATATCCTATTGAGCATGGTATTGTGAGCAACTGGGATGATATGGAAAAGATTTGGCATCATACATTCTACAACGAACTCCGTGTTGCTCCTGAGGAGCACCCTGTGCTTCTCACGGAAGCACCTCTCAACCCCAAGGCCAATAGAGAA…
11	ACT11	Li, XB. 2005	8-14dpafiber	Gh ACTIN gene	g	fiber elongation	AY305732	Na	Na	RFLP	RFLP	3	p	0	25	4937*2	435*1	13003*1								TCTTTCGTTCTTTTCTTATTCAGTATTGTAAAAGATGGCCGATGCTGAGGATATTCAACCCCTCGTCTGTGACAATGGAACTGGAATGGTGAAGGCTGGTTTTGCTGGTGATGATGCTCCCAGGGCTGTTTTTCCCAGTATTGTTGGTCGACCCCGACACACTGGTGTCATGGTTGGGATGGGTCAAAAGGATGCCTATGTAGGAGATGAAGCACAATCCAAAAGAGGTATTCTTACTTTGAAATATCCCATTGAGCATGGGATCGTCAGCAACTGGGATGATATGGAAAAGATCTGGCATCATACATTCTACAATGAGCTCCGTGTTGCTCCTGAGGAGCACCCTGTTCTTCTCACGGAAGCACCTCTCAACCCCAAGGCCAACAGAGAAAAGATGAC…
12	ACT12	Li, XB. 2005	8-14dpafiber	Gh ACTIN gene	g	root and fiber	AY305733	Na	Na	RFLP	RFLP	0	p	0	0	0*0										GTTCCTCCTTCGTTCTTTTATTTATTCAGTATTGTAAAAGATGGCCGACGGTGAGGATATTCAACCCCTCGTCTGTGATAATGGAACTGGAATGGTGAAGGCCGGTTTTGCTGGTGATGATGCTCCAAGGGCAGTTTTTCCCAGTATTGTTGGTCGTCCCCGGCACACTGGTGTTATGGTTGGGATGGGTCAGAAGGATGCCTATGTAGGAGATGAAGCACAATCTAAAAGAGGTATCCTTACTTTGAAATATCCTATTGAGCATGGTATTGTGAGCAACTGGGATGATATGGAAAAGATTTGGCATCATACATTCTACAACGAACTCCGTGTTGCTCCTGAGGAGCACCCTGTGCTTCTCACGGAAGCACCTCTCAACCCCAAGGCCAATAGAGAAAA…
13	ACT13	Li, XB. 2005	8-14dpafiber	Gh ACTIN gene	g	stemandfiber	AY305734	Na	Na	RFLP	RFLP	4	p	0	19	20*1	210*1	13182*1	2209*1							AGAAGCTCCTCTTTCGTTCTTTTGTTCACTAAGTATTGTAAAAGATGGCCGACGGTGAGGATATTCAACCCCTCGTCTGTGATAATGGAACTGGAATGGTGAAGGCCGGTTTTGCTGGTGATGATGCTCCAAGGGCAGTTTTTCCCAGTATCGTTGGTCGTCCCCGACACACTGGTGTTATGGTTGGGATGGGTCAGAAGGATGCCTATGTAGGAGATGAAGCACAATCTAAAAGAGGTATCCTTACTTTGAAATATCCTATTGAGCATGGTATTGTGAGCAACTGGGATGATATGGAAAAGATCTGGCATCATACATTCTACAATGAACTCCGTGTTGCTCCTGAGGAGCACCCTGTGCTTCTCACGGAAGCACCTCTCAACCCCAAGGCCAATAGAG…
14	ACT14	Li, XB. 2005	8-14dpafiber	Gh ACTIN gene	g	fiber	AY305735	Na	Na	RFLP	RFLP	4	p	0	25	4937*2	12983*1	13003*1	13026*1							CTTCGTTCTTTTATTTATTCAGTATTGTAAAAGATGGCCGACGGTGAGGATATTCAACCCCTCGTCTGTGATAATGGAACTGGAATGGTGAAGGCCGGTTTTGCTGGTGATGATGCTCCAAGGGCAGTTTTTCCCAGTATTGTTGGTCGTCCCCGGCACACTGGTGTTATGGTTGGGATGGGTCAGAAGGATGCCTATGTAGGAGATGAAGCACAATCTAAAAGAGGTATCCTTACTTTGAAATATCCTATTGAGCATGGTATTGTGAGCAACTGGGATGATATGGAAAAGATTTGGCATCATACATTCTACAACGAACTCCGTGTTGCTCCTGAGGAGCACCCTGTGCTTCTCACGGAAGCACCTCTCAACCCCAAGGCCAATAGAGAAAAGATGACT…
15	ACT15	Li, XB. 2005	8-14dpafiber	Gh ACTIN gene	g	fiberandroot	AY305736	Na	Na	RFLP	RFLP	0	p	0	0	0*0										AGTACACTGTAAAAGATGGCCGATACTGAGGAGATTCAACCCCTTGTCTGTGATAATGGAATTGGAATGGTGAAGGCTGGTTTTGCTGGTGATGATGCTCCCAAGGCAGTTTTTCCCAGTATTGTTGGCCGACCCCGACACACTGGTGTTATGGTTGGGATGGGTCAGAAGGATGCATATGTAGGAGATGAGGCACAATCTAAAAGAAGTATCCTTACTTTGAAATATCCCATTGAGCACGGAATTGTCAGCAACTGGGATGATATGGAAAAGATCTGGCATCATACATTCTACAATAAGCTCCGTGTTGCTCCTGAGGAGCACCCAGTGCTTCTCACAGAGGCACCTCTCAACCCCAAGGCCAACAGAGAAAAGATGACTCGGATCATGTTTGAGACC…
16	ACT9	Li, XB. 2005	8-14dpafiber	Gh ACTIN gene	g	stemandfiber	AY305737	Na	Na	RFLP	RFLP	1	p	0	19	20*1										TCTTTTCTTGTTAAGTACACTGTAAAAGATGGCCGATACTGAGGAGATTCAACCCCTTGTCTGTGATAATGGAACTGGAATGGTGAAGGCTGGTTTTGCTGGTGATGATGCTCCCAGGGCAGTTTTTCCCAGTATTGTTGGCCGACCCCGACACACTGGTGTTATGGTTGGGATGGGTCAGAAGGATGCATATGTAGGAGATGAGGCACAATCTAAAAGAGGTATCCTTACTTTGAAATATCCCATTGAGCACGGTATTGTCAGCAACTGGGATGATATGGAAAAGATCTGGCATCATACATTCTACAATGAGCTCCGTGTTGCTCCTGAGGAGCACCCAGTGCTTCTCACAGAGGCACCTCTCAACCCCAAGGCCAACAGAGAAAAGATGACTCAGAT…
17	Gh-CFE1	Yamamoto,1998	10 DPA fiber	gene candidate	g	fiber elongation	AF072404	Na	Na	RFLP	RFLP	2	p	0	30	2552*3	2225*2									GAAGAATTCGCCAAACCACGCTAACCCAAAACACAAGAAAAAGAAAGAAAGAAAAAAAAAAGGGAATACCCCTTACCTTCATAGAGAGAACAAGAGAAACAAAGCAAGGTATTTTTTTTCTTCACCTGTAAAAATGGCGTCGGCGAGTACTTGGATATTGTCGCTAAAGTTACTTTTAATTTCTACCGGTATATTGGGTATAGCTTTAGGACTTAAAATCTCTGTTCCATTGGTTTTGGAATTCTCTGTTTCTCAAGCTCCGTTATGGTGGAGTGGTTTCCGTTCTTGGCTCAAGCCTCCATATCTTTACGTCGTCATCAACGGGATCATCATCACAATAGCAGCATCGTCGCGGTTTAACCAAAACAACGGCGAGAAAGATCAGATGGAGCAGATGCA…
18	Gh-CFE2	Yamamoto,1998	10 DPA fiber	gene candidate	g	fiber elongation	AF072405	Na	Na	RFLP	RFLP	3	p	0	23	3963*2	1991*1	5599*1								GAAGAATTCGCCAAACCACGCTAACCCAAAACACAAGAAAAAGAAAGAAAGAAAAAAAAAAAGGAATACCCCTTACCTTCATAGAGAGAACAAAAGAAACAAAGCAAGGTATTTCTTTTCTTTTCTTCACCTGTAAAATGGCGACGGCGAGTACTTGGATATTGTCGCTAAAGGTATTTTTAATTTCTACCGGTATATTGGGTATAGTTTTAGGACTTAAAATCTCTGTTCCATTGGTTTTGGAATTCTCTGTTTCTCAAGCTCCGTTATGGTGGAGTGGTTTCCGTTCTTGGCTCAAGCCTCCATATCTTTACGTCGTCATCAACGGAATCATCATCACAATAGCAGCATCGTCGCGGTTTAACCAAAACAACGGCGAGAAAGATCAGATGGAGCAGA…
19	Gh-CFE3	Yamamoto,1998	10 DPA fiber	gene candidate	g	fiber elongation	AF072406	Na	Na	RFLP	RFLP	2	p	0	52	1991*1	458*1									GAAGAATTCGCCAAACCACGCTAACCCAAAACACAAGAAAAGGAAAGAAAGAAAAAAAAAAAGGAATACCCCTTACCTTCATAGAGAGAACAAAAGAAACAAAGCAAGGTATTTCTTTTCTTTTCTTCACCTGTAAAATGGCGACGGCGAGTACTTGGATATTGTCGCTAAAGGTATTTTTAATTTCTACCGGTATATTGGGTATAGTTTTAGGACTTAAAATCTCTGTTCCATTGGTTTTGGAATTCTCTGTTTCTCAAGCTCCGTTATGGTGGAGTGGTTTCCGTTCTTGGCTCAAGCCTCCATATCTTTACGTCGTCATCAACGGAATCATCATCACAATAGCAGCATCGTCGCGGTTTAACCAAAACAACGGCGAGAAAGATCAGATGGAGCAGA…
20	Ay189971	Ji, SJ. 2003	10 DPA fiber	xyloglucan endotransglycosylase gene	g	fiber elongation	Ay189971	Na	Na	RFLP	RFLP	4	p	0	43	2072*1	1991*1	1194*1	13227*1							CGACTGGAGCACGAGGACACTGACATGGACTGAAGGAGTAGAAAATAATAATAACAGTAATTCTCTTTCTGTTTCTCTGGTTTAAACATGGGTATGGGTTTAAGGAATGGATTTCTTTTGATTTTATCTTGTGTTGTTACACTTTCCCTCTCAGTTTTGGGGCGACCTGCCACTTTCCTTGAAGATTTTAGAATCACTTGGTCTGATTCTCATATTAGGCAAATCGATGGAGGGAGAGCCATCCAACTTGTTCTCGACCAAAATTCAGGCTGTGGATTTGCTTCTAAAAGGCAGCATTTGTTCGGACGTGTCAGCATGAAAATCAAGCTCATCCCCGGCGACTCCGCCGGAACAGTCACCGCCTTTTATATGAATTCTGTTACAGATGCTGTGCGAGAT…
21	Ay189972	Ji, SJ. 2003	10 DPA fiber	xyloglucan endotransglycosylase	g	fiber elongation	Ay189972	Na	Na	RFLP	RFLP	4	p	0	28	126*1	13051*1	4601*1	4330*1							AAGACCTACACCAAGCCCAAGAAGATGAAGCACAAGAAGAAGAAGGTCAAGCTCGCAGTGCTCCAGTTCTACAAGGTGGATGAGTCCGGGAAGGTTCAGAGGCTGAGGAAAGAGTGTCCTAATGCGGAGTGTGGGGCCGGGACTTTCATGGCCAATCATTTTGATAGGCACTATTGTGGTAAGTGTGGGCTCACTT
22	GA__Eb0040L11f	Rong,2004	7-10 DPA fiber	elongation gene candidate	na	elongation	BG447133	Na	Na	RFLP	RFLP	4	p	0	52	1991*1	19*1	1289*1	2592*1							GAGAGAACTAGTCCGACTTTTTTGTTTTCCTTTTGGCTATTTAAAAAGTCCACCAAACAAGTCCTTTCTTCACACCCACCTTCTCTCCCTCCCTTCTTAGTTCCGCTGTATCTTACTTCTTGATTAATTAGCCAATCACAGCAGCCATGTCTCTCCTCAATGATCTCATCAACCTCAACCTCAGCGACACCACTGAAAAGATCATAGCCGAATACATATGGATCGGTGGATCTGGAATGGATCTGAGAAGCAAAGCAAGGACTTTGCCTGGACCAGTGACGGACCCTTCAAAACTCCCGAAGTGGAACTACGATGGTTCCAGTACCAATCAAGCACCTGGAGATGACAGTGAGGTCATTCTTTATCCTCAAGCTATATTCAAGGATCCATTTAGAAAAG…
23	GhGlu2	Ruan,2004	6DPAfiber	fiber-specific beta-1,3-glucanase gene	g	fiber elongation	AI728205	Na	Na	RFLP	RFLP	1	p	0	19	20*1										CCTGATCAAAGCTGGGATTGGCAGCCAAGTAAAGGTTACTGTTCCTCTCAATGCTGATGTTTATGCAAGTTCAAATACCTATCCGTCTGGTGGTGATTTCCGTACTGATATCTTTGACCCCATGCTTAAAATTGTCAAGTTCTTGAATGATAGTAATTCTCCCTTCACGGTGAATATCTATCCTTTTATAAGTCTCTATACTGATTCCAATTTCCCAGTTGAGTATGCATTCTTTGATGGCAACGCAACGCCTCTAAATGATGGTGGGACATTATATTACAACATGTTTGATGCTAATCTTGATACTCTTGCACATGCATTACAAAAGAATGGATTTGGAAATCTGCCCATTATAGTTGGGGAGATTGGGTGGCCCACTGATGGAGACCGAAATGCTAA…
24	GhGluS	Ruan,2004	6DPAfiber	putative glucan synthase component	g	fiber elongation	AI730469	Na	Na	RFLP	RFLP	2	p	0	11	13194*1	2592*1									ATATATTTTCCTTTATGGAAGGGCTTATTTGGCACTTTCTGGAGTTGGTGAAACAATGCAAGTAAAAGCTCGGATAACAGATAACGCCGCTCTTGAAGCTGCTCTAAATACTCAGTTTCTGTTTCAAATTGGTATCTTTTCAGCTGTGCCAATGGTTTTGGGCTTCATCTTGGAGCAAGGTTTCCTAAGGGCTATTGTCAGTTTTATTACAATGCAGTTACAGCTTTGTACTGTTTTCTTCACATTCTCCCTGGGTACAAGAACTCATTATTTTGGTCGGACAATCCTGCATGGTGGTGCAAGGTATCAAGCTACAGGTAGAGGTTTTGTGGTCCGCCATATTAAATTTTCTGAGAACTACAGACTGTATTCTCGCAGTCATTTTGTTAAAGGGCTAGA…
25	GhGlu1	Shimizu,1997	18-24DPAfiber	endo-1,3-beta-glucanase	g	fiber elongation	D88416	Na	Na	RFLP	RFLP	1	p	0	19	20*1										ATTTTCTGGGTTTTTAATCTCAGCAATGGTGTTTTTAACTCAACTCCTCTCTCTAACAGATGGCCGTGATATTGGTGTTTGCTATGGTTTGAACGGCAACAATCTTCCATCTCCAGGAGATGTTATTAATCTTTACAAAACTAGTGGCATAAACAATATCAGGCTCTACCAGCCTTACCCTGAAGTGCTCGAAGCAGCAAGGGGATCGGGAATATCCCTCTCGATGGGTCCGAGAAACGAGGACATACAAAGCCTCGCAAAAGATCAAAGTGCAGCCGATGCATGGGTTAACACCAACATCGTCCCTTATAAGGACGATGTTCAGTTCAAGTTGATCACTATTGGGAATGAAGCCATTTCAGGACAATCAAGCTCTTACATTCCTGATGCCATGAACAA…
26	DT554254	samual yang, 2006	0 to 3 dpa	myb transcription facor	f	initiation	DT554254	Na	Na	RFLP	RFLP	5	p	0	23	13003*2	4937*2	4285*1	435*1	12983*1						GGGTATAGTTTTAGGACTTAAAATCTCTGTTCCATTGGTTTTGGAATTCTCTGTTTCTCAAGCTCCGTTATGGTGGAGTGGTTTCCGTTCTTGGCTCAAGCCTCCATATCTTTACGTCGTCATCAACGGAATCATCATCACAATAGCAGCATCGTCGCGGTTTAACCAAAACAACGGCGAGAAAGATCAGATGGAGCAGATGCAACCGCGGCCTAAGATCTCGGCGGATCAACAACCAATGGTGGAGTATGAGACAAAGAGCGGGTGGGACTCTGATGCAGTGGAATCCAGTGATTTCGTGTACGAGGAAAATCAGAGAGGAGAAGAGGTGGAAACCAGGGTTTCCGAGGAGGAGAGCAATGTGGCGGTTGAAGATGACAGAGATGGAAACGAGTTTGT…
27	DT556767	samual yang, 2006	0 to 3 dpa	transcription factor	f	initiation	DT556767	Na	Na	RFLP	RFLP	2	p	0	19	20*1	13182*1									GAAAAAGAAAGAAAGAAAAAAAAAAAAGGAATACCCCTTACCTTCATAGAGAGAACAAAAGAAACAAAGCAAGGTATTTCTTTTCTTTTCTTCACCTGTAAAATGGCGACGGCGAGTACTTGGATATTGTCGCTAAAGGTATTTTTAATTTCTACCGGTATATTGGGTATAGTTTTAGGACTTAAAATCTCTGTTCCATTGGTTTTGGAATTCTCTGTTTCTCAAGCTCCGTTATGGTGGAGTGGTTTCCGTTCTTGGCTCAAGCCTCCATATCTTTACGTCGTCATCAACGGAATCATCATCACAATAGCAGCATCGTCGCGGTTTAACCAAAACAACGGCGAGAAAGATCAGATGGAGCAGATGCAACCGCGGCCTAAGATCTCGGCGGATCAACAA…
28	Fb-B6	John,1995	na	elongation gene	g	PCWS,SCWS	U13760	Na	Na	RFLP	RFLP	2	p	0	52	1991*1	13200*1	2972*1								ACTACTCAACTTTCTCTCTGAATTCCTCCAAGTTAGGAGTTTGGAGAGTGGTCACCGCTGAAGCAAAACAAATTTCTTGGGGGAAAAGAAAATGGAGTTTTCCATGATTTTTATGATTAGCTTCTCTGTATTGATTTTGTGCTCCTCACTGGCATATGGTCAAGTTGCAATGAGCACAAACCCGACACCGTCACCCTCACCAGCACCGGCACCGACACCGGCATACACAAATATCAAAGACTTACTCTCTGTGGCAGGTCCATATCACAAGTTCCTGGGCTACCTCGAGTCGACTAAATTAATCGACACGTTCCAAATCCAAGCCAACAACACGGTTGAAGGCATTACGATTTTCGTACCGAAAGACAGCGCATTCAAGGCTCTTACGAAGCCTTCATT…
29	FDD-PCR-F01	Zhao,2001	10 DPA fiber	3'(2'),5'-bisphosphatenucleotidase	g	PCWD,fiber only	AJ310755	Na	Na	RFLP	RFLP	2	p	0	19	20*1	183*1									TTTTGGATCCTATAGATGGTACTAAAGGTTTTCTGAGAGGAGATCAATATGCAATAGCATTGGCTTTGCTAGATGGAGGAAAAGTTGTCCTGGGTGTGCTGGCTTGTCAAAATCTTCCACTAACTTCCCTCAGTGATGCTGGTCAGCATTCTCCAAATAATAAAGTTGGCTGCCTTTTCTTTGCTGTAGTAGGTGGTGGAACTTATATGCAGCCACTTGATGGTTCTTCGGCAGTAAAGGTGCAAGTAAGTGCTGTTGAAAATCCTGAAGAAGCATCATTCTTTGAGTCTTATGAAGCAGCACACTCCATGCATGATTTATCTAGCTTGATTGCCCAAAAACTCGGCGTCAAAGCACCACCGGTTAGAATTGATAGCCAGGCAAAGTATGGTGCTCTAT…
30	FDD-PCR-F03	Zhao,2001	10 DPA fiber	α-tubulin	g	PCWD	AJ311658	Na	Na	RFLP	RFLP	9	p	0	53	5059*1	15*1	5943*1	19*1	2592*1	788*1	3306*1	1784*1	496*1		AATGATGGCCAAATGTGACCCACGCCATGGGAAGTACATGGCTTGCTGCCTTATGTACCGAGGAGATGTCGTGCCCAAAGATGTGAATGCGGCTGTGGCCACCATCAAGACCAAACGCACAATCCAATTTGTGGATTGGTGCCCTACTGGATTCAAGTGCGGTATCAACTACCAGCCACCAACTGTTGTTCCAGGAGGGGACCTTGCCAAGGTTCAGAGAGCTGTCTGCATGATCTCCAACTCAACCAGCGTTGCGGAAGTGTTTTCCCGCATTGATCATAAATTTGATCTCATGTATGCCAAGCGTGCATTTGTGCACTGGTATGTTGGTGAGGGCATGGAGGAAGGAGAGTTTTCCGAGGCACGTGAAGATCTCGCTGCCCTTGAAAAAAGATTATG…
31	FDD-PCR-F04	Zhao,2001	10 DPA fiber	β-galactosidase	g	PCWD,fiber only	AJ311659	Na	Na	RFLP	RFLP	4	p	0	22	4830*3	2892*2	2592*1	422*1							TGTACACTAGGACCTCTTGATGAATTTGGTCTTCAAAGGGAACCAAAGTGGGGTCATCTTAAGGACGTCCACAGGGCCTTGAGTTTGTGCAAAAGGGCTCTATTTTGGGGGTTTCCTACTACTCTAAAGCTGGGTCCAGATCAACAGGCTATAGTCTGGCAACAACCTGGAACTTCAGCCTGTGCAGCTCTCTTGGCCAACAATAACACCCGTCTGGCACAACATGTGAATTTCAGGGGCCAGGACATTCGCCTGCCGGCTCGTTCCATTAGCGTCCTCCCTGATTGCAAGACCGTGGTTTTCAACACTCAACTGGTCACAACTCAACATAACTCAAGAAACTTTGTAAGATCAGAAATTGCAAACAAGAACTTTAACTGGGAGATGTACAGGGAAGTC…
32	FDD-PCR-F06	Zhao,2001	10 DPA fiber	hypothetical protein	g	PCWD,fiber only	AJ311660	Na	Na	RFLP	RFLP	10	p	0	60	2123*1	3661*1	20*1	210*1	476*1	13182*1	5070*1	907*1	183*1	4780*1	TCGATACAGGAAAACAAGGGCAGATGACTGAGGCAGTGATAAGGGAGAAGCCAGGAATGGCGAGTGTGAAGGACATGCCACTTCTCCAAGATGGGCCCCCTCCGGGTGGGTTCGCCCCCGTCAGATACGCCCGTCGGATACCCAACAAGGGCCCAAGTGCTATGGCTATATTTCTCGCTGCTTTTGGTGCCTTCTCTTATGGAATGTACCAAATCGGCCAAGGGAACAAGATCCGCAGGGCACTGAAGGAAGAAAAGTTTGCTGCACGTAGAGCAGTATTGCCTGTTCTTCAAGCTGAAGAAGATGAAAGATTTGTCAAAGAGTGGAGGAAGTATCTCGAGTATGAGGCGGAGGTGATGAAGGATGTCCCTGGTTGGAAAGTAGGCGAAAATGTATACA…
33	FDD-PCR-F10	Zhao,2001	10 DPA fiber	elongation enrichment gene	g	PCWD,fiber only	AJ311662	Na	Na	RFLP	RFLP	2	p	0	45	1132*1	4426*1									TTTTGGCTTCCAGAGATGATGGAGGCAAAGTAAGCTCAATGGTGGGCCCTGAGACACCTATGGCTGAGGCAACCAATGTTGAAGCAGAGAAAGAATGGAAGTCTCCTGCAAGGTATCCATCTGATAGAAAGAGAGAAAAGAGGAAGGCTAAAGTTTTGATAGTCTCCTTGCGTGATGGTGGCTTCTTCTTGGGAACTCGCTGACTTTAATTCACGGTGGTTGAGGGTGTGCCAATCGCATTAGGCTTTGATATGGAATAATCAACTTCAATGGTCAATTATCAGTCTATTAATTGCAATTTTGTTAATGTTAGGTGTTGTAACAAAACAATGTGTTTTGGTTCAAGTCTTTAATGATAATGGTGCATGTAAGGGGGGGTTATAATAGCGCTTAAATGAG…
34	FDD-PCR-F11	Zhao,2001	10 DPA fiber	annexin	g	PCWD	AJ311661	Na	Na	RFLP	RFLP	10	p	0	19	20*1	14*1	13001*1	254*1	907*1	849*1	899*1	5526*1	3702*1	12976*1	AGGTCATCAGGATTGCAACAACACGGAGTAAGGCACAGTTAAATGCTACTCTGAATCATTACAATACTGCATTTGGGAATGCTATCAACAAGGATTTGAAGGCCGACCCTGAAGACGAATTCCTCAAATTGCTGAGAGCTGCAATCAAGTGCTTGACTGTCCCTGAGAAATATTTTGAGAAGGTGCTACGTCAAGCAATCAATAAGCTGGGAACAGATGAATGGGCTCTTACTAGAGTGGTCGCCACTCGGGCGGAGGTAGACATGGTGCGTATTAAGGAGGAATATCAGCGAAGAAACAGTGTGACCCTGGAAAAAGCGATTGCTGGAGATACCTCTGGAGACTATGAGAAAATGCTGCTTGCGTTGATTGGAGCTGGAGACGTCTGAGCTGCTTTCC…
35	FDD-PCR-F12	Zhao,2001	10 DPA fiber	reversibleglycosylatedpolypeptide	g	PCWD	AJ292078	Na	Na	RFLP	RFLP	1	p	0	30	907*1										CTTCCATCCCCTCTCCCTGCTTTGCTCTGAAAAGTCCAAGTTTTTCTCCAATGGCGACCGTCTCTCCAACTCCTCTGTTGAAAGATGAGCTCGACATCGTGATTCCCACGATTAGGAACTTGGACTTTTTGGAGATGTGGAGACCCTTTTTCCAGCCTTACCATCTCATCATTGTTCAAGATGGTGATCCTACCAAGACCATCAAGGTCCCTGAAGGCTTCGATTATGAGCTTTACAATAGGAACGACATCAACAGGATTTTGGGTCCTAAGGCTTCTTGTATCTCTTTCAAGGATTCTGCTTGTAGGTGCTTTGGGTACATGGTTTCCAAGAAGAAATACATCTATACCATTGATGATGACTGCTTTGTTGCTAAAGATCCATCTGGCAAAGACATCA…
36	FDD-PCR-F14	Zhao,2001	10 DPA fiber	hypotheticalprotein	g	PCWD,fiber only	AJ311665	Na	Na	RFLP	RFLP	4	p	0	34	364*1	2746*1	13069*1	2662*1							TTTTGGCTCCAACTGGTAAGGATTCCATTTTTTCTAGCCCTGCTGTTGCTACACACAATAAATCACATATTTCACAACCGCCTGTGAACCAATCAGTAACACCAGCGGTACATAGCAGTAATGTTAACCAGAGTTTGAGAGCCGAAACTCCGGTTCCAGTTCCAGTTCCGGCAAAGTCTAATGAGCTAGAAAGTCCGAAACAAGTGGATGGTACTGTTGTTCATGAAGTCAAGCTGCCATCCAGGAGACTTGTGATTGTTGTTACACCAACCAGCACAAAAGATCAGTTTCAAGGTGTGTTCTTGAGGAGGCTAGCGAATACTATTCGGCTGGTTCCTCAACCATTGTTGTGGATCGTCGTGGAAGGGCAATCGGATTCGAACGAGCTATCCGAAATAC…
37	FDD-PCR-F15	Zhao,2001	10 DPA fiber	elongation enrichment gene	g	PCWD,fiber only	AJ311663	Na	Na	RFLP	RFLP	1	p	0	17	750*1										TTTTGGCCCCGTTTCATACTCAGATCTTGGTGCTTTCAGGTACTTGGTGCAGGCTAATGGATTTTGTGCAGGCTATTCCCTTCTTTCAGCTATTATAGCAGCTGTGCCTAGTCCTTCTACTATGCCTAGAGCTTGGACTTTCTTCCTACTCGATCAGGTCACCTAATTAAACTTCCTTCTTCATTAACATCAAGTCATCAACCATTTATACCAGCTAATAACATCATGGTAATTTCAGATTCTAACATACGTAATCTTGGGAGCTGCTGCTGTTTCAACCGAGGTGCTTTACTTAGCAAACAAAGGAGACTCAGCCATCACTTGGAGTGCAGCTTGTGGGACATTTGCTGGTTTCTGTCATAAAGCCACAATAGCCGTGGTGATCACGTTTGTTGCAGT…
38	FDD-PCR-F16	Zhao,2001	10 DPA fiber	hypotheticalprotein	g	PCWD,fiber only	AJ311664	Na	Na	RFLP	RFLP	9	p	0	24	5943*1	183*1	5059*1	3306*1	1784*1	788*1	496*1	2314*1	2746*1		GAGCTAATGGAAAAAAGTGAAAAGGGTAATGGTGTTGCTCCTGCTACAAGGTCTCCAATGGCTTTAATGGGGTCATCTAGAAATGAAAACCAAGAAGTGAATACCAGCATGAGAACTGCCGAGACCATGCTGCGGTTGGTGCCTATGGCTTTAGGGGTTGCTGCACTTGTTGTCATGCTCAAAAACTCACAGTCCAATGACTTTGGCTCCGTTTCATACTCAGATCTTGGTGCTTTCAGGTACTTGGTGCATGCTAATGGTATTTGTGCAGGCTATTCCCTTCTTTCAGCTATTATAGCAGCTGTGCCTAGTCCTTCTACTATGCCTAGAGCTTGGACTTTCTTCCTACTCGATCAGATTCTAACATACGTAATCTTGGGAGCTGCTGCTGTTTCAACC…
39	GA__Ea0001B12	Rong,2004	7-10 DPA fiber	elongation gene candidate	na	elongation	BE053621	2	12,19	RFLP	RFLP	6	F	5	9	14*1	1991*1	899*1	264*1	10*1	1095*1					GGAGAAAACTCAAATAGAGCAATCTAACCGCATGTGCTGCATCAAACAATGATTATGGTTACTATACAGCACTGGGTTTTTTATGAAAAAGGGAAACTATTATCTAGTCATTGCTTGTTCACTCGTGCCGAATTCGGCACGAG
40	GA__Ea0001D07f	Rong,2004	7-10 DPA fiber	elongation gene candidate	na	elongation	CB066507	1	12	RFLP	RFLP	3	F	3	56	476*1	849*1	5589*1								TTTTTTTTTTTTTTTTTTGTTGCTACACTCCACGATCTTTATTCTGCACAAACATGCCATTGAACGAAGTAAATCCAACCAAAACTCCATGAAAGAACTCGACTGAGTTCCATATTAAAGGTCATAAAAGGATTATTTAATCTCATGCCTATTAACTGAAACGTAAAAGATCGCCCAAATACATTAAAACTGCTTAATTGATGATAAAATTCCACTGAAAATACACAAAGAAAAAAAAGTGAATGCATGGCATAC
41	GA__Ea0001E06	Rong,2004	7-10 DPA fiber	elongation gene candidate	na	elongation	BE054468	1	12	RFLP	RFLP	4	F	11	26	2496*2	5589*2	13011*1	221*1							AGCAATAGTGTTAAGCCTGCGGCGTCAGAGTGTGGAGATGCACCCAATACCTTGCTTTCCTCTGCACATGGTGGATAATAGTTCATTCTTATAACTTGTGCTTCATCCTCGAAAAAGCTTGAAAGCATCTTAGGATCAGTCCCCAAGTTCTTGGCAATCCGCTTAATGAGATAAATCGTAACCTTATGCAACTCCGTCGAGTACTTGTCAAAGGTTTCTCTGAAAACAACTCAAGTAACAGACATCCTAATACGGTCATGAAGTTGAAGGATCATTATTGTCTATTGATTTACCTGAAGGAAGGGGGATTGGTCGGCCAAAATCTCATATTTCTTAATGGCACAGGCAGGGGAAAAAGACAGAGCATGTCATTCCAATCTAGCTTCTGATCTGCCGACC…
42	GA__Ea0001E15	Rong,2004	7-10 DPA fiber	elongation gene candidate	na	elongation	BE054480	1	12	RFLP	RFLP	1	F	24	70	451*2										CTTAACCAAAATCCACAATCTTTCATTCTAATATGCAAAAAAAGAAAACATGGTTGTTTGATATCTGACAAATTTTCCACCTAGGAATCAGTGAAGTGTGTGTTCTGTTCTGTTCTGTTCTGTCTGTATCTTTTTCTTATACTCATTGTAACTTTGGTCTGGTCTCAAAAATGGGAAGGCAATCTTGTTGTTACAAGCAAAAGCTTAGGAAAGGTCTTTGGTCCCCTGAAGAAGATGAAAAGCTTTTAAGGCATATTACAAAGTATGGCCATGGTTGCTGGAGCTCCATCCCTAAACAAGCTGGGTTACAGAGGTGTGGGAAGAGTTGCAGGTTGAGGTGGATTAATTATTTAAGGCCTGATTTAAAGAGAGGCACATTTTCACAAGAAGAAGAAAATC…
43	GA__Ea0001F22	Rong,2004	7-10 DPA fiber	elongation gene candidate	na	elongation	BE054783	1	12	RFLP	RFLP	1	F	0	9	13258*1										GACGAGCCGTTTCTCACTTCAGCGACCAGACAGTCAGAGATCCTCCCAATCAAACAACAATGACAAAGAGAACCAAGAAGGCTGGAATTGTTGGAAAATATGGTACTCGTTATGGTGCCAGTTTGAGGAAGCAAATTAAGAAGATGGAGGTTAGTCAACACAGCAAGTACTTCTGTGAGTTCTGTGGAAAGTATGCGGTGAAGAGAAAAGCTGTCGGTATCTGGGGATGCAAGGATTGCGGGAAAGTCAAAGCAGGCGGTGCTTATACTTTGAACACTGCTAGCGCTGTGACTGTGAGGAGTACCATCAGGAGGCTGAGGGAGCAAACTGAGAGCTGAGCCACCACTGGTGATTGATTTATATTCTACTTTCATAGGATGTTGTTTTGCATGTTTTAGC…
44	GA__Ea0001H21	Rong,2004	7-10 DPA fiber	elongation gene candidate	na	elongation	BE055324	3	12,22,26	RFLP	RFLP	11	F	4	61	3253*5	2503*3	1018*2	13195*1	355*1	1132*1	13185*1	4427*1	6059*1	465*1	GGTATTTGCAAACAAGCAAGATCTTCCAAATGCTATGAATGCTGCCGAGATCACTGACAAGCTTGGCCTTCATTCTCTCCGTCAGCGCCACTGGTACATACAGAGCACATGTGCCACTTCCGGTGAAGGACTGTATGAGGGACTGGATTGGCTCTCAAACAACATTGCGAACAAGGCTTAAATGAAACAATTGAACCGACGGTCACACTAACAATGGCCCCATTTTGATGTTCTGGATGTCCATCTCGTTCAAGTGTTCTGGCTTTCTTTTTTTATATTTCTTATTCCCTGCAAACATTACCCATTTGTCACTTGTAGTTTAAAGAATAATTTGAGTAAATTTCGATTTCCTTTGTTGTATTACCTCCATAGCTGCAAAAGGAAAGAAAAAGGTTTTCT…
45	GA__Ea0001I10	Rong,2004	7-10 DPA fiber	elongation gene candidate	na	elongation	BE055596	2	D1,D6	RFLP	RFLP	2	32	28	12997*1	7487*1										GAGACAACCAAGCTAGCCTATCGTGTTTCGGAAGCTGATGTCATTCGTGCTCGTAATCAGTGAAAGGCGTCCTTGATGCTTCACATAGATGGAACCAGTCCTGTAGCTGAAGACATTGGACGCCAGCTACTTACATACGGTCGGAGAATCCCATTTGCTGAATTATTTGCTAGGATCGACGCTGTTGACCCCAGCACTGTTAAACGTGTGGCAAACCGATTTATTTATGACAGGGATATCGCCATTGCTGCCATGGGTCCTATCCAAGATTTGCGTGACTACAACTGGTTCAGACGCCGTACTTACTGGAACCGGTATTAGATTAATTTGCTTTTTTCTTTATCAATGGGATCACCTTCTTGGGGGGAATCACACGAAAAAAAGACATTTTGGCACTTT…
46	GA__Ea0001I17	Rong,2004	7-10 DPA fiber	elongation gene candidate	na	elongation	BE055603	2	12,13	RFLP	RFLP	1	13	30	5589*1											GGACAATAAGCTTTGGAAGAAGCATGTAAATGCTTACAAAAGGATAAATAGATTGATTGGTACTGCAAGATACAGAAACGTGATGGACATGAATGCTGGTCTTGGAGGATTTGCAGCAGCTCTCGAATCACCCAAGTCTTGGGTGATGAATGTTGTGCCCACAATTGGCAAGGACACCTTAGGTGTGATCTATGAGAGAGGTCTAATTGGAATATATCATGACTGGTGCGAAGGTTTCTCTACGTATCCAAGAACATATGACCTTATGCATGCTAATGGTGTCTTTAGCTTGTATCAAGATAAGTGTAGCTTTGAAGACATCCTTCTGGAAATGGATCGCATTTTACGGCCTGAAGGAGCTGTGATATTCCGGGATGATGTCGATGTCCTAAACAAGGT…
47	GA__Ea0001I18	Rong,2004	7-10 DPA fiber	elongation gene candidate	na	elongation	BE055604	1	12	RFLP	RFLP	1	F	0	39	3694*1										GAAACAATTCATCATTGATGTTTTGCATCCTGGGAGGCCCAATGTTTCTAAGGCGGAGTTGAAGGAGAAGCTTGCTAGAATGTATGAGGTGAAGGACCCAAATTCGATCTTTGTGTTCAAGTTCAGGACTCATTTTGGAGGTGGTAAATCTACTGGATTTGGTTTGATATATGATTCTGTCGAGAACGCAAAGAAGTATGAGCCCAAATACAGACTGATCAGGAATGGACTCGACACCAAGGTGGAGAAATCAAGGAAGCAAATGAAGGAAAGGAAGAACAGGGCTAAGAAGATCCGTGGAGTAAAGAAGACCAAGGCCAGTGAAGCAGCTAATAATAAGTGAGCTAAAAGGGATGAAAGAAAAGGTGAAATCTATGTCTATCTTAGGGTCAGTCTTTT…
48	GA__Ea0001J05	Rong,2004	7-10 DPA fiber	elongation gene candidate	na	elongation	BE055834	1	D4	RFLP	RFLP	1	F	19	13011*1											CGCGTTTCCTTAAACCCAAAATTTCCCCCTTCATTGGAATCTTGTTGTTACTGTTAGTCTAAAATTACATAAACAAGCTCTTTTGTTCATGATCTTCAATATTACCAGCAACAATGTCATCCTTCTTGCACCAACGACCCATCCAGAATCCATTCTCGAACGCCTATCCAGTCTCCCCACGTTCTTCATCAACCTCGCAAAGACCCATTTCGATCTTCAGTCCAACAGGCCTAATTATCCTCCTCTCCCTCATGGTAATCCTCGGAGTGTTCGTGCCTTGGTCTGGCATGCCCGTAGCCACCTTCTCTAACTCTAAAAAGGCATCTTCTTCCCTTTCCAAATGGCGTGACTACACTNTGGCCGAAGCCGCTTTCTTCGTCGCCAAAAATGGTACCCTAA…
49	GA__Ea0001J23	Rong,2004	7-10 DPA fiber	elongation gene candidate	na	elongation	BE055862	1	12	RFLP	RFLP	2	F	0	11	13194*1	2825*1									GTTGCTTCGGCTCACTTTCGATAACATATGTGGCTTGACATTTGGCAAGGATCCTCAAACGGCATCTCCAGGGCTTCCCGAGAACGGCTTCGCAACGGCTTTTGATCGAGCCACAGAAGCCACGCTCCAGCGATTTATTTTGCCCGAAATCATATGGAAGCTGAAAAAATGGTTGGGGCTTGGAATGGAAGTGAAGCTGACCCGAAGCCTCGACCACATGGATAAATTCTTATCCGAAATCATTAATACACGCAAGCTTGAATTGCTGAGTCAGCATCAAGGTGAGATCCCACACGACGACTTGCTGTCCCGTTTCATGAAAAAAAAGGAGTCCTACTCAGATGAATTCCTTAGACACGTGGCTGTAAACTTTATTTTAGCTGGACGTGACACGACTTC…
50	GA__Ea0001K07	Rong,2004	7-10 DPA fiber	elongation gene candidate	na	elongation	BE052107	4	D1,D11,D12,D13	RFLP	RFLP	5	39	24	1481*2	2855*1	279*1	3566*1	12991*1							CCTTCAACACTTTTTTTTTCTTTCACAAAATCGAACAGAGGTTAAAGTGACGGCGCCGATTGGCTGTCCGCCTTGACTGAGCTTCTGGCATTGTCTTGGCCCTCGATTTTGCACTTTAAAACCTTTTTTGTTTTTAGAAATGGCAGTGAAACCCTCCAAGGCCGATAAGAAAATCGCCTACGACGCGAAACTATGCCAGCTTTTAGACGAGTACACCCAAATTTTAATCGCCGCCGCCGACAACGTGGGTTCTAACCAGCTCCAGAACATTCGTAAAGGTCTCCGAGGTGACTCAGTTGTCCTTATGGGGAAGAATACTATGATGAAAAGGTCGGTTAGGATGCATGCTGAGAAGACCGGGAACCAAGCTTTTCTTAACCTTATCCCCTTGCTTCAGGG…
51	GA__Ea0001K18	Rong,2004	7-10 DPA fiber	elongation gene candidate	na	elongation	BE052119	1	D7	RFLP	RFLP	10	33	42	1301*2	801*1	13187*1	689*1	4474*1	13184*1	3301*1	4965*1	13269*1	2225*1		TCTCTCTCTCTCTCTTTCCCATAGTTTCACCCATCTTTTAATCCATCGCTCACAAAATTATGAGTTTGAAGGAGGAATTCGAGGAGCATGCCGAGAAAGTTAAGACCCTCCCGGCCGCCCCTTCGAATGATGACATGCTCATTCTCTATGGACTGTACAAGCAAGCTACTGTTGGACCAGTGAATACCAGCCGTCCTGGAATGTTCAACATGAGGGAAAAGTACAAGTGGGATGCATGGAAGGCTGTTGAAGGGAAATCAAAGGAGGAAGCAATGGGGGATTATATCACCAAAGTAAAACAACTGTTTGAGGCTGCTGGAAGTTCTTGATGTGTGTGTGTATGACCAATGAAACTGGTGTAATTTCAAGCCCTTGTTGGTTACTTGGGGTTTTCATTAC…
52	GA__Ea0001K20	Rong,2004	7-10 DPA fiber	elongation gene candidate	na	elongation	BE052131	1	D9	RFLP	RFLP	2	F	20	29	2225*1	2552*1									GTTTGTCAAGGGTTGGTCTACCCCGAGTCATGTCAGTTATGTTTGCATGGTTAGTTGCGTTTGGGATTTGAGTAGTGTCAGACATGGTTCATTTGATTGCGTTTTTCCTGGCAGTAACCACTTTGTTGAAGTTATCTTGCTGCTCAGCCCATGCATTGAAAGAGTTCTTGTTATAGACAAGTTTTTTTTTTACTTGGGGTTTAAATTTTTTTGAATTTGGTATCTTTGTGTTTCAAAAAAAAAAAAAAAAAAAA
53	GA__Ea0001L05	Rong,2004	7-10 DPA fiber	elongation gene candidate	na	elongation	BE052369	1	D13	RFLP	RFLP	5	F	33	64	4700*2	4363*1	881*1	698*1	13218*1						GAGGTCGAGAGCTCCGACACGATCGACAACGTGAAGGCCAAAATCCAAGATAAGGAAGGCATCCCTCCAGACCAGCAGCGTCTGATCTTCGCCGGAAAACAGCTTGAGGACGGCCGGACCTTGGCCGATTACAACATCCAAAAGGAGTCAACTCTCCACCTCGTCCTCCGTTTGCGCGGTGGGATGCAAATCTTCGTGAAAACCTTGACCGGCAAGACAATCACTCTCGAGGTCGAGAGCTCCGACACGATCGACAACGTTAAGGCGAAGATCCAAGACAAGGAAGGCATCCCCCCAGACCAGCAACGTCTCATCTTCGCCGGAAAACAACTCGAAGACGGCCGTACCTTGGCCGACTACAACATCCAGAAGGAGTCAACGCTCCACCTTGTCCTTCGT…
54	GA__Ea0001M08	Rong,2004	7-10 DPA fiber	elongation gene candidate	na	elongation	BE052669	1	D13	RFLP	RFLP	1	F	15	62	7487*1										AGGTGATGATGCTTTTAACACCTTTTTCAGTGAAACTGGTGCTGGGAAGCACGTCCCTCGTGCTGTCTTCGTGGATCTTGAACCCACTGTTATTGATGAAGTGAGAACCGGTGCTTACCGCCAGCTCTTCCACCCAGAACAACTCATCAGCGGCAAGGAAGACGCAGCTAACAACTTTGCCCGTGGTCACTACACCATTGGCAAGGAGATTGTCGACCTCTGTTTGGACCGCATCAGGAAACTTGCTGATAACTGCACTGGTCTTCAAGGATTCCTTGTTTTCAACGCTGTTGGTGGAGGTACCGGATCAGGTCTTGGTTCTCTCCTTTTGGAGCGTTTATCTGTCGATTATGGCAAGAAATCCAAGTTGGGTTTCACTGTCTACCCATCTCCTCAGGT…
55	GA__Ea0001M22	Rong,2004	7-10 DPA fiber	elongation gene candidate	na	elongation	BE052696	2	D1,D5	RFLP	RFLP	1	31	30	2662*1											CTAACTCTCCAACTGTTGTTTCCACTTCCTCTCTTCCAGATCTGAATCGCAAAAGGGAATTTGCAGATTCTTACTTTGAGCTATTTGTTTCCTCCCTTTTCTTGGTAAGTTGAAAAAGATGGGTCGCGGAGTTAGCAGTGGCGGTGGGCAGAGCTCATTAGGTTATTTGTTTGGTAGCGGAGAAGCTCCTAAACCAGGGACAAACAACTCCCAAGCTGCTCCCGCTGAAGCACCAGCTGTCTCCAAACCTGGCCCTGCTCCTGAACCAGTAGATATTTCCAAGCAAATTCCTGCTGGTATTAACAGTATTTCCGCAAACAATTACATGCGTGCCGATGGTCAGAATACTGGCAATTTCCTTACGGATCGACCTTCCACCAAGGTTCATTCTGCCCCTGG…
56	GA__Ea0001N18	Rong,2004	7-10 DPA fiber	elongation gene candidate	na	elongation	BE052918	1	10	RFLP	RFLP	7	F	44	22	12994*1	5683*1	1991*1	19*1	1289*1	2769*1	4330*1				CTCCCCTTTCCCCTTTTCCCCATGGCCGTTCTTAGCCGTTGCTCCAGAGCTGTTACGGCTGCGACAACGCCGAATGCGGCCGCTGCAAAATTCTCTTACTTAATTCGAGCTCTCTCTCCTTTTTCTTCTTCTTCTTCTTCTCCTTCGACTTTCGATGCCGATAATGGCCTCAACAGTCGTATTAAACCAGCCGTTTTAGGAACTTTGAAGAGAGAACCGAAGGATAGAAATGTCCAGTGGGTATTTTTAGGGTGTCCTGGCGTTGGCAAAGGGACGTATGCTTCACGGTTGTCGGATCTTCTCGGTATTCCTCACATCGCCACCGGTGATCTTGTCCGGGATGAGCTCGCTTCCTCTGGTCCCCTTTCTTCTCAGCTAAAGGAGATTGTTAACCAGGGC…
57	GA__Ea0002D05	Rong,2004	7-10 DPA fiber	elongation gene candidate	na	elongation	BE055190	1	D6	RFLP	RFLP	1	F	44	31	2848*1										GAATTCCTTGTCAGGTATTCACCCGACGATATGCATATAAAGAAAGTTATTGAAGCTTTCCCGCCATTGAAGCCCAGGCCACAGTTGAAAAAAGCCGTGCTCCTCCGTACCATGCGAACCGAAGTCAACGCCGGTGACGTTTCCGAGAAAATACTCGACGCTTTGGAGAAGATCGGGTGCATTGACAGAAACCAAGGGCTCCCGATTCCCGATTCCATGAAGGAAGCCTACTGCGCCGTCGCATTGGAATGCACCGTCAAGTACTTGCCCGGAGATACTGACACGTGCGGCGCCAAGTACTTGGATGCGGTGGATAGGATTTGGAGGGGCCGGATTCAAGAACTGGAAAGATCCAAGGCGTCCGATTTGGTTTTTGATCAACTCAAAAACCGTCGATTA…
58	GA__Ea0002G08	Rong,2004	7-10 DPA fiber	elongation gene candidate	na	elongation	BE051927	2	3,12	RFLP	RFLP	0	12	0	0*0											GGAAACCCTCGCTCTTGTAAACACATACAAACCAATAGCAAAATGGCAGAAAGAGGCGGAGGAGAGCGTGGAGCTTTCAGGCGTGGCTTTGGTGGAAGATCCGACCGTGGCCCAAGAGGAAGGCGTCGTGGCCGCAGAGAGGAAGAAGAGAAATGGGTGCCCGTAACTAAGCTTGGGCGTTTGGTAAAAACTGGAAAAATCACGTCCCTTGAGCAAATATACCTCCACTCCCTCCCCATCAAAGAGTACCAAATCATCGACCAACTCGTTGGCCCTTCATTGAAAGATGAGGTCATGAAGATCACTCCAGTCCAGAAACAAACCCGTGCCGGGCAACGTACCCGTTTCAAGGCCTTCGTAGTCGTTGGCGACGGAAATGGGCACGTCGGCTTGGGAGTT…
59	GA__Ea0002H14	Rong,2004	7-10 DPA fiber	elongation gene candidate	na	elongation	BE052279	1	26	RFLP	RFLP	2	F	1	43	13182*1	1991*1									GTTCTTACTAAGAGCCCTTTACTCACGCTTTCGTTTCCCTCTCTCTCTCGTCTGCAAAACCTTGAGGTTTGGTATTCAGAACTGCTTCTCTTTACCATTTTAACCCCTGAACTTTGCCGCTATCCCGTTCCTCTTCAGCGAGGAAGAAGAGGAGGTAGAAAAAATGCTGCCACAGAGACTGAAGAAGACAATCACTGATAACCCCAAAAAGCTTGCTAACTTGATTGACCTTGCAAATCTTCCTTCCCCAGTTAGAGAATTTGTGGGTCAGTCTCAGATTTCACGTTTGGGTTGCTTCTTTCGTGTTTGGTCTTATATCAAAGAGAACAATCTTCAGGATCCAAACAACAAGAATCTTGTAAATTGTGATGAAAAATTGAAGAGTATTTTATTGGGCAA…
60	GA__Ea0002J12	Rong,2004	7-10 DPA fiber	elongation gene candidate	na	elongation	BE052859	1	D2	RFLP	RFLP	2	F	-104	32	13052*1	1537*1									CCTTCTTCTTCTTCTTCAAACAAGCAGAAAAACAAGAGGAAAAAAATGGGTGGAGAAAGAAAGGTCTACACTTTGGCTGAGGTTTCTCAACACAACCATGCTAAAGACTGTTGGCTTGTCATTGAGGGCAAGGTATTTGATGTGACTAAATTCTTGGAGGACCACCCTGGTGGTGATGATGTCTTGCTGTCTTCCACAGGGAAGGATGCAACTGATGATTTTGAAGATGTTGGTCATAGTAGCAGTGCTCGAGCAATGATGGATGAGTTTTATGTGGGTGACATCGATACATCGACCATTCCCTCTAAGAGGAAGTACACTCCTCCAAAGCAGCCTCACTATGAACAAGACAAGACCTCAGAATTTGTCATAAAGCTTCTCCAATTCCTTGTTCCTCTG…
61	GA__Ea0002J15	Rong,2004	7-10 DPA fiber	elongation gene candidate	na	elongation	BE052862	1	12	RFLP	RFLP	1	F	0	33	3563*2										GTTTTTTTTTTTTTTCTCTTTTTTTTTTTCTCAAAAAATTCTCATAAATTTATGATTTTTTTTGAAAGAAAAAGCCGAGAAAAATCATATACCCAAAGCTCCCAATTAAACTATGAGCAGCTCATCTGCATCCTCTCGCAAGGCGCTGAGTAAAATTGCCTGTAATCGGCTGCAAAAAGAGCTTGTAGAATGGCAGTCCAACCCTCCTTCTGGTTTCAAGCATAAAGTCACAGATAATCTTCAAAGATGGGTAATCGAAGTAAATGGAGCTCCGGGTACTTTATATGCCAATGAAACTTATCAGCTTCAAGTTGATTTCCCTGAACATTACCCCATGGAAGCACCCCAGGTTATTTTTCTTCATCCAGCACCTCTCCATCCACATATTTATAGCAATGG…
62	GA__Ea0002M12	Rong,2004	7-10 DPA fiber	elongation gene candidate	na	elongation	BE053731	1	12	RFLP	RFLP	1	F	1	13	2194*1										GTTAAGCTTTGAATACCCAGAAACAGAGTGGAGAAGATGTGGTTAGCGGGGTTGGTGAAGAACAACGTAAAGGGAGGGAATGGCGGCGTTGGGAGTCTACTGGTTCGATACATGTCGAGAACTAGGGCAGTAAATGTGAGAAAGATCAATCCAAAAGTACCCATTCCGGAAGCTAAATCCATCGCCAGTTCCCTATATGACCTCATCAAGCAACGTGGTCCTCTCACCGTTCCCAACACTTGGACTCTCGCCCAGGAAGCTGGAATTGGTGGATTAAACAGCAAAACACACATGAAGATAATGCTCAAATGGATGAGGGGAAGAAAATTGTTAAAGTTGTTCTGCAACCAAGTTGGGTCCAACAAGAAATTTTTGCACTGTACGCTGCCGGAAGAACCT…
63	GA__Ea0002N04	Rong,2004	7-10 DPA fiber	elongation gene candidate	na	elongation	BE053974	1	3	RFLP	RFLP	0	26	0	0*0											CGGAAATCGCAAAGTGTGAAAAGAAATGATATTTTTTGTTGAAATGAAGAAGCGGCAATGAAGAGAGAAGAAGAGGAATGGAGGTTAGATCAGAGAATAATATACAAGTGAGGTGCGACAAGATTCCTAGTCAACTGATTCCTAGGACTCGTCTTCAGGTCTGGTTCTTTAGAGTTTGTTCCAGCATTTTGCTTTGGACTTGTTTGATTCAGCTCCTTGCCGTCTGTGAGTTATGGCACCCGCGTTTGCTTACTGGTTTAACCAATCGGATTCCCTGGACCTCTCGCCCTCCTCTTCGTCTTCAACACTCGCTCCATTCCCCGCCTCCTCTTCCTCTCCCCAGAAACTATAGAAGTAATGGTTTTCTCAAAGTTTCATGCAATGGGGGCTTGAATCAAA…
64	GA__Ea0002O16	Rong,2004	7-10 DPA fiber	elongation gene candidate	na	elongation	BE054274	1	26	RFLP	RFLP	1	F	0	52	1991*1										CAGAAGAACCTTCTAGAAATATGATGAAACCTAACCTCCCATCCTCCGCTCTTAACGTCCCGGCTTTCAACTCTGTGTATGGTGTTTGAAACTTGACATTTGAAAACTTTTGATTCAACGGTCACTGCATGAGCCGTGTTTCTTGCTTTTTGTTTGGTTGGTAGGAAAAATTTTCCAGAGTTTAATATAATCAACGAGTTCAGAGAGCTAAAGGCACGGCAGAGGTATCCCTCTTTTATCTGGAGAGTTCTGGTTGTTTAGGATTCGGATCAAGGACTGAACCGCATGGCCTGCGGATCCACAGCCAGTGCCACCGCTGACTCGCAACGACCTTTGCCAACTCCGTTCCTTGCCAAAACCTATCACCTCGTCGATGATCCCGCTGTCGATGACCTGATT…
65	GA__Ea0003C08	Rong,2004	7-10 DPA fiber	elongation gene candidate	na	elongation	BE052015	1	12	RFLP	RFLP	1	F	1	68	4516*1										GTCATCCCAGTCCACAACCATCAGTGTGAACGGGTCCTCCATTAGTAGTCAGCCAAAAGAGGTAGACAATAAGGTGAAAGATGGGGAGCAACCAAAATCTGAAGAAGTCAAGACATCAGAAAAGACAATACCACCTTCTAAACCAACCGGCACACAGGAAAAATCAAAAAACAATGGAGCTGCAGCAGACCCTCTTGGAGATGCTCGAGCCAAGGTCCAAGAGGAGATAACCCGTGAATTTGCCGCAATCATGGCGAGTGGAACATTGCGAGCTAGTGAGGCAGCAGCACTAGCAACTAGGAAAGTGATGCAGAAATATGGACACTTGAATGTTGCTATGCAACAAAGTTAGAAGCAGGAAAAAGAAAAAAACGATTTTTTTTTGTAAGTACTGCGTTT…
66	GA__Ea0003I12	Rong,2004	7-10 DPA fiber	elongation gene candidate	na	elongation	BE053662	1	23	RFLP	RFLP	7	F	1	97	3510*3	4166*1	13161*1	1991*1	183*1	13074*1	12886*1				AAAAACCCATCCAACTCTCTTTCTCAGTGTATTAGTAATTAATTTAGCCCTTCTCATTCTCCTTCCCTGTTGTTCTCTTATTTCTTGCTGTCAGTTGAGTTGTTTGCTACCCATTTTTGACAAAGCAAGGGTCTGTAATGGCATCACCTGAGGTTGGCAGAGATAAATCTCCATTTATGCTTCAACCCAAATCTCTGCCTTCTCCGGTCTCAAAATCCTCAAAAACAAGCTCCTTTAATGCTCAAATAATGCTCAGGGTTTTCGCTGCTGCTTTCACATTGGCTGCCATCTGTATTATGACCACAAGCTCCCAATCCTTCCCTCTACTCGGCTTCACTATTAAAGCTCACTATAGCGACTCATCTGCTATGAGGTTTTTACTTGTGACAGACGCTATTG…
67	GA__Ea0003K04	Rong,2004	7-10 DPA fiber	elongation gene candidate	na	elongation	BE054189	2	6,12	RFLP	RFLP	0	12	0	0*0											CGCCGCCAAACAAAGCCTGCTCCTCTCCTCCTCCTACTCCCCTCCTTGCTTTGCTGCTCCTAAAGTTTCGATCTCTCTTAGCTGCCTGAACGTCCTATTTTTCCCTCTCTCGCGACTCGATCATCAGGAAAAACTTGTTCGAGTGAGCATCAATGGATCCACAACCTGAACCTGTTACCTATATCTGTGGAGACTGTGGGCAAGAGAACACATTGAAGCATGGAGATGTGATACACTGCCGGGAATGTGGGTATCGCATTCTCTACAACAAGCGAACCCGAAGACTTGATCAACATGAAGCTCGCTGAAAGTGGTGTTTGGACAAGGGGAGGGTATGAGCAAACAATCGCTTATTCAGTAGTTATGTGCCAAGAATGTGGTTGACTATATCAACCGAGG…
68	GA__Ea0003M07	Rong,2004	7-10 DPA fiber	elongation gene candidate	na	elongation	BE054782	2	17,29	RFLP	RFLP	5	29	52	1991*1	210*1	13227*1	10638*1	5443*1							GTTTCCAGGTTATAATAACCATTTTTTTTTTCAAGAGGAATGGCATTGTTGGTGGGCAACAGCTATATCCATGGCGGCACAAACACCAGAAAGTTTCACTGTTCTACTGTCAACCTTTTAAGTCTTTAAAACAGACACTTAACTTTCCTTTGACTACTATTGGTTTCGAATCTTTCAATCGTTTCTGAGACAAGCAAAGCCACCAAGACACCTTTCCTCTCTGTTTCTTCCTAATAATGTCAATGGCAAGTTAAGCAAACAAACCCTTGCCTGTTGATCACCCACCATACTCAAATCCTGTTTAAGCTTCATCTTCAAGGACAGAAATAAGGGAAAAAGAGAGCCATGTTAGATATCTTCATATGGCTTATTTCTTTCTTCATCATCATTGCCATTATT…
69	GA__Ea0003M18	Rong,2004	7-10 DPA fiber	elongation gene candidate	na	elongation	BE054805	2	3,12	RFLP	RFLP	5	12	25	3345*2	8*1	12973*1	684*1	3872*1							GTTTACCAAGAAATTGCTCCACTCTTATGATGGATTTCATGGCATCAAGCAACTGGTAGATGTGGGTGGTAACCTTGGTATCACACTTCACTATATCACTTCCAAATACCCTAACATCAATGGCATTAATTTCGACTCGCCTCATGTTATACAACATGCCCCATCCTATCCTGGAATTGAACATGTTGCTGGTGATATGTTTGAAAACGCTCCACAAAGAGATGCTATTTGTTTGAAATTGGGTCTTCATGATTGGAGCGATGACAAGTGTTTGAGATTGTTGAAGAACTGCTACAAAACCATCCCTAACAATGGCAGAGTCATTGTTGTAGATTCAGTAGTTCCTGTTATGGCCGAGTCTACTCCTTCTGCGAATGCCACTTTTCTACTCCATATGCT…
70	GA__Ea0003M23	Rong,2004	7-10 DPA fiber	elongation gene candidate	na	elongation	BE054826	1	D13	RFLP	RFLP	0	F	47	0	0*0										GACAACCGAAGAAAAAAAAAAAAGAAGAAGAAATGGGGAAGCAGCCGGTGAAGATGAGGGCAGGGGTGTATGCTTTATCACCGTTCCAGCAGAAGATAATGAGTGGGCTATGGAAGGATCTGCCTGCCAAGATTACCCACAAGGTCTCTGAGAATTGGATCAGCGCTACTCTTCTTCTCACCCCTCTCGTCGGCACCTACACGTATGTCCAAAATTTCAAAGAAAAGGAGAAGCTGGAACATAGGTATTGAAACTATTGGGAAGCCCCCATTTTGGTGCTACTATACTTTCATGCATTTTGGTTGGGACTTGGATTAAGTCTTGAGTTGGTGTGTTTAGTTATGGATATGGGATAATGAAATTGGAACATTATCTTCTTTTTGGTTAATAAATTTGTGG…
71	GA__Ea0004B14	Rong,2004	7-10 DPA fiber	elongation gene candidate	na	elongation	BE052743	2	15,D2	RFLP	RFLP	4	28	69	6358*1	691*1	367*1	1359*1								TCTTTTTCGATGGCACCAAAACGTTCAAACCCCATTGAAGTCCCACCAGCCGCTTCTTCCTCTGAAGAAGATGAAGAGGTGACTTCTTCTGAGGAAGAAGAAGAAGGGTCTTCAACTGAGGAAGAAGATGAGGAAGACCCCAAAACCGAGTCAACTCCATTGATCCAAAAGAGCCCACCACCCAGAAAGCCGGAAACCGCTACGCCTGGCGTCGTTAACGATGAATCTGATGAATCCGGTTCTGATTCCGAATCCGAATCCGACACCGCTACACCGAATGTTAAACCTCTTGCGACGAAACCTATGGAGGAAAGTTTGAATGCGAAGAAACCCAGATCTAATAAGCCCTTGACTTCGCCCATTAGGGCTTCTTCATCTAAACGGCCTGGGGAGTTGGAC…
72	GA__Ea0004B21	Rong,2004	7-10 DPA fiber	elongation gene candidate	na	elongation	BE052761	1	12	RFLP	RFLP	4	F	0	43	1664*1	1991*1	1132*1	8450*1							CACAGAATGGCATCTTCACCCTTTCAATTCTCCACTCCAGTTCTCACTCTCCTATTATCATCGCCGTCGTTACGAAAATCCCCTGGTCTTCCTTTCCATCCTTCATTATTCTCGTCGCCCCTTACTCAGAAGACCCTCACTTTCTCGACTGGGACTAGAGCCGTTTCGGGGTCCGGAAAATCCCCTGGTCTTCCTTTCCATCCTTCATTATTCTCGCCGCCCCTTACTCAGAAGACCCTCACTTTCTCGACTGGGACTAGAGCCGTTTCGGGGTCCGGGAAGTTTTGTTGGAGAGCCAAGGCGTCGATGGCCGGGACCACCATGGAGAAAGGGAAAGGGGAAGTCGAAGTTTTTGATTCCGAGGAGAATCTTTCGGTTTCGCTCGCTAAATACACCGCC…
73	GA__Ea0004D22	Rong,2004	7-10 DPA fiber	elongation gene candidate	na	elongation	BE053330	1	26	RFLP	RFLP	3	F	0	36	5683*1	907*1	13238*1								CTTCTCAAATCTCCCATGGAATTAACCCTTCTTTTCCCCCTTTTCTTCTTCTTCACCTTATCTTTTGCTACATACATATCCACTCTAACCTTAAACCAAAACCATCCATCATCATCATCATCATCAAGCTGGAGAAGCGATGATGAAGTGATGGGATTGTACAAATCTTGGGTCATCCAACATGGCAAAGCTTACAATGGTATCGGTGAAGAAGAGAAAAGGTTCGAAATCTTTAAGGATAACTTGATGTTCGTTGATGAACATAACTCTAACAACAACACTACATATAAGCTTGGGTTGAACAAGTTTGCGGATTTAACCAACCAAGAGTACCGAGCCAAGTTCTTGGGCACCAGGACTGACCCTAGGCGTCGACTCATGAAGTCCAAGATCCCCAGC…
74	GA__Ea0004D24f	Rong,2004	7-10 DPA fiber	elongation gene candidate	na	elongation	BE053332	2	1,13	RFLP	RFLP	3	f	5	38	1957*3	3554*2	11575*1								CCTATCGTCAAGCTCGAGGAAGTCGCTGTCACTACTGGTGAAGAAGACGAGGATCCGATTCTCGATCTGAAGGCAAAGCTGTATAGATTCGATAAGGAAGGGAATCAATGGAAGGAGAGAGGAGTTGGAAATGTGAAGCTCTTGAAGCACAAAGTCAATGGCAAAGTCCGTCTAGTCATGCGCCAATCTAAAACCCTTAAGATCTGTGCTAACCATTTCGTTATTCCAACAATGACGGTGCAAGAACATTCTGGA
75	GA__Ea0004E02	Rong,2004	7-10 DPA fiber	elongation gene candidate	na	elongation	BE053568	3	3,12,13	RFLP	RFLP	1	13	16	20*1	5683*1										AATTGTAAAAAAAAAAGAGAGGTAGGATCTATTATGGACAAGAACATGTTAACAGCACTCGAGGGTGTCCCTGAAGAAGATAAGGCCCGAATGTCCGCCATGATCGACCACCTTCAGCTTCGTGACAGTTTGAGAATGTACAATTCACTCGTCGAGAGATGCTTCACCGACTGCATCGACAACTTCACTCGCAAGACGTTGCATAAGCAAGAGGAAACCTGTGTGACACGATGCGCTGAGAAGTTCTTGAAGCACTCGATGCGCGTAAGCATGAGGTTCGCGGAGCTTAATTCGCAAGCACCAACGCAAGATTGAAGGGTAATAATAATAACTGCTAGAAGGGGCTCGGAATTTCTTATTTCGTAACAATTTTCTTTTTGGATTAATCGAGTTCTTCGC…
76	GA__Ea0004E07	Rong,2004	7-10 DPA fiber	elongation gene candidate	na	elongation	BE053571	1	D1	RFLP	RFLP	2	F	39	25	13029*2	17*1									CGGCACGAGCCTTGGAGTAACTTGCTTTCATTCTGATTTTTATGCCATTTTTTGGGGTTTTCTATGTTCTGTTATAAGTTTCCTGCAAATACTAATTAGGCATTCATTCTTGTTGTTCTTATAACATCTATGGCTGGTATATGGATTTGGCGAGATATTTAGGCCCAAAAGAAGCCAACAGCTATGTCAGAGACTCGGGTATGAGCGTTGAATATGAGTGTGTTCGACGTTGATATGTTTAATTGTTTGTAAGTTTTTCTATGTATTTAGAAGGTGTTTAGAGGATCATATTTTCATACTTGGTCAAAATCTGTGTTAGACATAAATGTTGAACATGAATATTTCAAAATAAGAGTTGGAGTAACATAAGTCAACAGCATACATGAACTTAGTTTATGG…
77	GA__Ea0004F14	Rong,2004	7-10 DPA fiber	elongation gene candidate	na	elongation	BE053852	1	11	RFLP	RFLP	7	11	28	1941*3	3047*3	1705*2	3261*1	1603*1	2102*1	13037*1					CTGAAGTGTTAAACCCTGATTCTCCCCATCCCCACTAATATCTCCTTGATGGCTTTGAGGGCGGCGGCGACGAGAGCCTTGTTCGCTGGGGCAGCTCCCCAGGGTTTCAGTCGCATGTGTTCAACAGTTACGGCTAATTCCTTTATGCCGCCTCCAATTACGGCGATGGGCAACGGCGAGGGAACCCCTGGTCGAGAGCAAGCGCCTCCAAGTACCAACCTCTTTGTCTCTGGGCTTAACAAGCGCACTAATTCGGAGAAACTTCGAGAAGCCTTTTCTCAGTTCGGACGTGTGATTGATGCCAGAGTATTGACTGATCGTGTATCATGATATTCTAAAGGGTTTGGTTTCGTAAGATATGCCACTATAGAGGAAGCTGACAAAGGAAGAGTGGGAATG…
78	GA__Ea0004I24	Rong,2004	7-10 DPA fiber	elongation gene candidate	na	elongation	BE054731	1	D8	RFLP	RFLP	2	F	-21	35	1301*2	13187*1									GGATTTTCTCGGAATACCTAGGAGTGCAAACTATGTTGGCGGTTGTTTGTAATACTTTTGAAGGTGTAAAAGCTTTGGAAGCATTCAACCAGGATGGTTGCATCGATAAAACTTCTGGTCTGCACGGGCTTGCAGCTTCTATTGGGAGGTCTCTAGGTGGCCGATTTATTGTAATTTGTCTTGAAAATTTAAGACCTTATGCTGGTGATTTTGTAGCTGAGGACCGCCAGAGGAGACTTGATCTCTTAAAGCCAAGATTACCAAATGGGGAGTGTCCTCCAGGATTTCTCGGCTTTGCAGTGAATATGATTAATGTGGACAGCTCAAACTTATCTTTTGTAACTGCTAGTGGGGAAGGCCTTAGAGAGACCTTATTTTATAATCTGTTCTCCCATCTTC…
79	GA__Ea0004J05	Rong,2004	7-10 DPA fiber	elongation gene candidate	na	elongation	BE054951	1	D8	RFLP	RFLP	2	F	5	40	1301*2	438*1									AAAATATTAAAAAAAATGAGCTCTCAGATTTTCAGATCTGCTTCTAGAGCCGCCAGGTCTCTCCTTTCAGCATCCAAGGCTTCTCGCTTTTACTCTGAAGGGCGAGCTGTAGCTGCCGCTGCAGCAGTTTCACTTGGCGGTAAAGTGCCTCTTTTGGCTTCAGCTTATGGAAGTACTGCTTCTGCCAATGCATCTAGAGCATGGCTTTCAGGAGTTTTTGCTCTTCCAGTGGCAGCTTACATGCTTCAGGAGCTGGAGGTTCATGCTGCAGAGATGGAGCGCACCTTCATTGCTATCAAGCCAGATGGAGTGCAAAGAGGGCTGATTTCGGAGATCATCTCTCGTTTTGAGCGCAAAGGGTTCAAGCTTGTGGCTATCAAGTTGGTAGTTCCTTCAAAG…
80	GA__Ea0004J13	Rong,2004	7-10 DPA fiber	elongation gene candidate	na	elongation	BE054973	1	D10	RFLP	RFLP	4	F	-30	34	2225*4	2552*1	1132*1	438*1							GCGCAGCACNTATCCTCTGGTAGCACCTGCGTATACNTGTGTACGTTGCTGCACATCTACTCTNACACTCGCTANCGATCGTGNGACACGCTCTATCGATGTACTGTGATCGTCTACTNGCTCTCAGTGATGATGTGAACTATNGAACTGTCATGATACAGTACACTTACGTGTATTAGATAGTGTACCACTTCGATCTANTAGCACCGCNGTGGCACTGTTCGTGTCCTGAATCTTGTACTTGCTATATCATAG
81	GA__Ea0004J17	Rong,2004	7-10 DPA fiber	elongation gene candidate	na	elongation	BE054976	1	D11	RFLP	RFLP	2	F	-6	42	2225*3	2552*1									AAACTCTTCTCTATGTCTATCCTCTTCCTTTTTGCCCTCTTCTCCATGCAAATCCATGCTAGAGAGTACTTCAGCAAATTCCCAAGAGTTAACACCAATGAGAAAGAGACAACAACCAGAGAGCAAAAGCACGAGACCTTCGTTCCCCAGACCACCCAAAAGCCAGAAGAACAAGAGCCAAGGTTCATCCCTGAAACCCAAAATGGTTATGGCCTTTACGGCCACGAGTCAGGCTCAGGCTCAGGCTCAGGCTCAAGCCGGCCCAGTTTCACCACCAAAGAAACCTATGAACCCTATGTCACCCCTGTTAGATTCCACCCTGATGAGCCCTATAACAGCATCCCCGAATCCTCCAACAATAAAGACACTTACTACTACAACAAGAATGCCTACGAGTCC…
82	GA__Ea0004K09	Rong,2004	7-10 DPA fiber	elongation gene candidate	na	elongation	BE055226	1	11	RFLP	RFLP	1	F	9	15	4166*1										GTCTGTACTGCTGATGGTAACTCCAGTCATTGGGTACCGTCCATGGCCTCACTTAAAACCCAACAGCTCCGATTTAACGTTGGGAAGCTCCAAGAAATTCGAGGGCTCATCAGAGTTCGTCCAAATGAGATACCATATGGGACCAGTTCTCACCGCCAACATCACCGTACACATAGTTTGGTACGGCCGATGGAAAAAATCTCAGAAGAAGATCATCCGTGAGTTCATCAACTCAATCTCCGCCGTTGATGCCAAGCACCCTTCTGTTGCCGGCTGGTGGAAGACCGTACAACTTTATACGGACCAAACGGGCGCCAACATCTCCCATACTGTGCATTTAGGGGAAGAGAAGAACGACCGATTTTACTCGCACGGGAAAAAACTGACGCGCTTGTCGAT…
83	GA__Ea0004K20	Rong,2004	7-10 DPA fiber	elongation gene candidate	na	elongation	BE055263	1	13	RFLP	RFLP	11	18	30	1790*1	12994*1	13181*1	5683*1	1991*1	19*1	1132*1	1316*1	3154*1	2033*1	3583*1	GCCACAGCTACCAAAATTTCCCAAACTAACTTTTAAAGCAAACAAATTTTACCTTTACTAAATGGCCCCCAAAGCTGAGAAAAAGCCAGCCGAAAAGAAACCGGCGGAGGAGAAAAAGACCACCGTTGCCGAGAAATCCCCGGCGGAGAAGAAACCGAAGGCCGGCAAGAAGCTTCCAAAAGAAGGCGGTGCCGCCGCTGACAAGAAGAAGAAGAAGGCCAAGAAGAGTGTGGAGACTTACAAGATCTACATCTTCAAGGTTCTTAAACAAGTTCACCCTGATATCGGGATCTCAAGCAAAGCTATGGGGATAATGAACAGTTTCATTAACGATATCTTTGAGAAACTTGCTCAAGAAGCTTCGAGGCTCGCGAGGTACAACAAGAAGCCCACGATTAC…
84	GA__Ea0004L06	Rong,2004	7-10 DPA fiber	elongation gene candidate	na	elongation	BE055523	2	9,12	RFLP	RFLP	10	12	33	1643*2	3247*1	4057*1	13237*1	5683*1	2982*1	13238*1	13174*1	968*1	5019*1		CTAATTTCTCCCCTTTTTTTGCTTTGTTCTTGGTTGTGGCTGCTTTTTGAAGGTTGGAGGCTCTGAGGTGCCTACTTCATTTGTTAGTGTAGAAGCAGGCAAGGTATGTATTTGAAATAGTGAAACTTTGTTTAAAATCGTGTAACTGTGAGGAAAAATGTAAAATCTTACCTACAAGTTTGATGTCTGTGTTATCAACCAACCATTGTGCCCCATCTTTCTTAAATCCTGTGAAGTCTGAAGTAAACTCTGTTTTATGCATCAAAAAAAAAAAAAAAAAAAAA
85	GA__Ea0004L23	Rong,2004	7-10 DPA fiber	elongation gene candidate	na	elongation	BE055565	1	11	RFLP	RFLP	0	F	3	0	0*0										GCCTAATAAGGTTATGATCTGGGACGATCACCAAAGCCGGTGCATCAGCGAGCTTTCGTTTCGTTCGGAAGTGAGATCGGTTCGGCTTCGGAGGGACCGAATCATAGTCGTTTTGGAACAGAAAATTTTCGTTTACAATTTTGTGGATTTAAAGCTCCTACACCAGATTGAGACCATCGCGAATCCAAAAGGACTCTGCGCGGTGTCTCAGGGAGCAGGATCATTGGTTTTGGTTTGCCCTGGATTGCAAAAGGGGCAGGTTAGGGTGGAGCATTACGCCTCGAAGAGGACTAAGTTCATCATGGCTCATGATTCGAGAATTGCGTGCTTTGCGCTGTCGCAGGATGGCCAGTTGCTTGCTACCGCTAGCACTAAAGGGACGCTGGTTCGCATTTATAA…
86	GA__Ea0004M12	Rong,2004	7-10 DPA fiber	elongation gene candidate	na	elongation	BE055786	1	12	RFLP	RFLP	2	F	0	11	13194*1	4685*1									GATTGCGAAGAAGAAGCTGGAGTTTCATCTCCGAACAGCACGATATCGAGTGTGAGTGGGAAAAGGAGCGAAAGGGAAGGCACTAATGGAGATGAGCTTGATATTGAAAGAGCTTGTTCTCGTGGCATCAGTGATGAGGAAGATGGTGACGCTTCGAGAAAAAAACTTAGGCTTTCGAAGGATCAGTCTGCTATTCTTGAAGAAAGCTTTAAAGAACACAACACTCTGAACCCAAAACAAAAGATGGCTTTGGCTAAGCAGCTGGGATTGCGACCCAGACAAGTTGAAGTTTGGTTCCAAAACAGAAGGGCGAGGACCAAGCTGAAGCAAACTGAGGTTGACTGTGAGTTCCTAAAGAGATGCTGTGAGAATCTGACGGAGGAAAACAGGCGGTTGCAG…
87	GA__Ea0004N06	Rong,2004	7-10 DPA fiber	elongation gene candidate	na	elongation	BE051954	2	14,23	RFLP	RFLP	7	23	29	496*2	5943*1	3306*1	788*1	2314*1	13240*1	5133*1					GGGAAGTACATGGCTTGCTGCCTTATGTACCGAGGAGATGTTGTGCCCAAAGATGTGAATGCTGCTGTGGCCACCATCAAGACCAAACGCACAATCCAATTTGTGGATTGGTGCCCTACTGGATTCAAGTGCGGTATCAACTACCATCCACCAACTGTTGTTCCTGGAGGGGACCTTGCCAAGGTTCAGAGAGCTGTCTGCATGATCTCCAACTCAACCAGCGTTGCGGAAGTGTTTTCCCGCATTGATCATAAATTTGATCTCATGTATGCCAAGCGTGCATTTGTGCACTGGTATGTTGGTGACGGCATGGAGGAATGAGAGTGTTCTGAGGCACGTGAAGATCTTGCTGCCCTGGAAAAATATTATGAATAATTTGTAGCTCAGTCTGGTGAAGGA…
88	GA__Ea0004N11	Rong,2004	7-10 DPA fiber	elongation gene candidate	na	elongation	BE051974	1	12	RFLP	RFLP	9	F	2	9	13258*1	476*1	4452*1	13204*1	1991*1	13199*1	21*1	2366*1	13*1	2712*1	GTTCTTTTTTCCTTCATCAGCTTAGCTTTTGAATGGCTTCTACAGTTAAACCCATTTTCATCCTCCTTGTATTCATTTCATTCCATTTCTCACTGTTAGCATCGAAACCCAATGACCCAACACCATCAACATGGCCTCTTCAATTCCACTCCGTTCTCTTCATGAACAACAGTGGCACTCTCCAGAAAGTTGATCTCTGGTACGACTGGCCTAATGGCCGCAATTTCAACATTATTCAGAACCAGCTCGGTAAGCTCCTTTACGACCTTGAATGGGACAATGGCACTTCGTTTATCTACACTCTGGATTCCAATAAAGAATGCAGAGTCTTGCACTTTGATGTCGGTATTCTCCGTCCTAATTGGCTTGATGGAGCTAATTACTTGGGCCAACAACAAA…
89	GA__Ea0004N13	Rong,2004	7-10 DPA fiber	elongation gene candidate	na	elongation	BE051976	1	22	RFLP	RFLP	6	F	29	81	6002*2	10610*1	13068*1	12998*1	13038*1	1217*1					GAACGGTACAAGTGATGGACATTCATGAGCTACCAAAACCCAAGAATGCCTTCTTTGCCAAAAACAAGGGAGGTGGTTCTCAAGGGAGGCACTGGTGATTGGGTGAATGAGTTGGGATTAAACGACATCCCAATTTAGGATTTCATTTCTATTTTTCTGCTGTGATCGTTGTATAAGATAGGAGTACTCTTCATATCTTTTATAGGTTATCTTTCCATGTTCTTTCATGGATATGTACTGAACTATTATCGATCATTTGAAATTCTTGAGGGCCGTGGACATCCATAACCGTTCTATTGGGGGTGATCTGTACTTCTTTGTTTGCGACATGTTACCTTCCCCCACCCCCAACTGTGCGATGTTTTTAATTTGTAATATATGTGAGTTTTCTTAAAAGAT…
90	GA__Ea0004O03	Rong,2004	7-10 DPA fiber	elongation gene candidate	na	elongation	BE052300	1	26	RFLP	RFLP	4	F	1	22	4937*2	13194*1	13049*1	13003*1							CTCTCTTGAGGCCTTCAGAATGTTCAGAAACTGAAGCTATTGAAATTGCTATCACCAAATTGCTCTTGAGATCATACTATGATATTGTCAGGAAGAATATAGAGGACTCTGTGCCTAAAGCAATTATGCACTTCTTGGTCAACCATTCGAAACGTGAACTTCACAATGTCTTTATCAGAAAGCTCTACAGAGAAAACCTGTTTGAAGAAATGTTACAGGAACCTGATGAGATCGCTGCTAACAGAAAACGTACTCGAGAAACACTCCGAGTTCTCCAACAGGCATTCAGGACATTGGACGAATTGCCATTGGAAGCTGAAACAGTCGAGAGGGGATACAGTTTGGGTTCTGATCTAACAGGCCTGCCAAAGATCCACGGGCTGCCGACATCGTCAATGT…
91	GA__Ea0004O17	Rong,2004	7-10 DPA fiber	elongation gene candidate	na	elongation	BE052327	1	1	RFLP	RFLP	1	f			5053*1										TCGTCTTTTCTGCAACTATGAATTAGAAAAGACAGTTCCACATGGGAGAATTTACATACAGAATAAGACCTTCGATCTTCCTTTTTTTTTTCCAATAAAAATGAGGAAATTTTTTTCCTGAATTTTCATTTTTCCTTTTTCGATTTTCTTTCTGGGTTTTCATTTAAACAATGAGGAGCATAACATCTTGTTACATTGAAAAAGCCATCAAAGTATCAGATTCTTATTGTTCATGGCCTTCAATTAATCAAGCTT
92	GA__Ea0011P04	Rong,2004	7-10 DPA fiber	elongation gene candidate	na	elongation	BG441162	2	17,26	RFLP	RFLP	4	26	22	12986*1	13182*1	1991*1	4917*1								ATTGAACATCCCCTCTTTTCTGGTCTTTTTGTTTTCCCATCCCTTTCTCTAGAAAATTTTGACACCAATTTTCTCGAGAAAGTTAGGGTTTTTACAAAGACAGATATAGAGAAGGAGCAATCATGAGCTTTCAAGATCTGGAGGCTGGACGGCCATTTGCGTCGAGGCAAAACATGATCAACGGAAAGCAAGACGCTTCGCAAGCTGTGGCTTCTGGCATTTTCCAAATCAACACCGCCGTCTCCACATTCCAGCGACTCGTCAATACCCTTGGCACTCCCAAGGACACCCCTGAGCTCCGAGAAAAACTGCATAAAACAAGGCTACATATTGGGCAATTGGTGAAGGACACTTCAGCTAAACTTAAACAAGCTAGTGAAACCGATCACCATGCTGAAG…
93	GA__Ea0018N20	Rong,2004	7-10 DPA fiber	elongation gene candidate	na	elongation	BG442926	1	7	RFLP	RFLP	11	F	67	22	12994*1	15*1	4285*1	2072*1	13002*1	13192*1	687*1	12992*1	13027*1	13204*1	TCCTCGCTCTCTCTTTTATCCTCACTTTCTCAGCCATCAAAGACACCCTTTTTTTCTTAAGGTTGTAAAAGATGGCAGATGGTGAGGATATTCAGCCACTTGTTTGCGACAATGGAACTGGAATGGTGAAGGCCGGATTTGCCGGTGACGATGCTCCGAGAGCCGTGTTCCCTAGCATTGTTGGCCGGCCTCGTCACACCGGTGTGATGGTTGGTATGGGCCAAAAGGATGCATATGTTGGTGACGAGGCTCAAT
94	GA__Ea0021C08	Rong,2004	7-10 DPA fiber	elongation gene candidate	na	elongation	BG443562	1	12	RFLP	RFLP	2	F	1	30	907*1	849*1									GTTCGGTGGAGAAGTCTCTCTCTGAGTCTTTTTTATCCCCAAATTTTTTTTATTTCTCTTTCTTTTAATTTCTTCATTTTTCCCTAATTAGGGTTTTTTTTTGTTAATTTATGAACTTTTTAGGGACTTTATTTCAATAAATTTACCAAGTTTCTCAATTACTTAGATCGAAACTCGAACGAGAGAGAAAAAAAAGTAGCGTTCTTTTCTCAACAGAAGGAAAAAGAATGGAGTCAAATTCATGGAGGTTTCGATTTTCCAATTCTTCTTCGTCTTCCTCAAGGCGTCATCAATCTCGATCTGATCCGTTTCTGGGTGGAGGATATGAAGAATTTGATGGAGACGAGGATTTCAAGGCGGAGTTTTTATGTCCGTTTTGCGCTGAGGATTTCGATATTG…
95	GA__Ea0022M15	Rong,2004	7-10 DPA fiber	elongation gene candidate	na	elongation	BG443960	2	19,26	RFLP	RFLP	2	26	36	5683*1	13238*1										CTGTTGACTTTATCTTGGGTGGTGACACTTTCCCTCTCAAGTAGGAGGCGACCTGCCACTTCTCCTTGAAGATTGTATAAATCACTTTGGCTCTGATTCTCATATTATGCAAATCCATGGAGGGAGAGCCATCCAACTTGTTCTCGACCAGAATTCAAGCTGTGGCTTTGCTTCTAAAAGGCAGTTTTGGTCGGACGATCGTCAGCATGAAAATCAGAGCTGCATCACCCGGCGACTCCGTCGGAGCAGGACCCGGCTTTTATATGAATTCTGATACAGATGCTGTGCGAGATGAGCTAGACTTCTAGTTCTTGGGAAACCGTACCGGGCATCCATATACGGTTCAAACCAATATCTATGCCCACGGAAAGGGTGACAGGGAACAAAGGGGTAACCTTT…
96	GA__Eb0017J05f	Rong,2004	0-10 DPA fiber	elongation gene candidate	na	elongation	BF273322	1	12	RFLP	RFLP	3	12	43	13182*1	2704*1	13009*1									CTTGGACTTGCCCAATCTAACCTACTTCCAAGCCGTCATCAAAGAAACCTTCCGCCTCCATCCATCCACCCCACTCTCCCTCCCTCGGATGGCCTCCGACAGCTGCGACATCAACGGCTACCACATCCCCAAGGGCGCCACCCTCTTGGTCAACGTATGGGCCATTTCTCGAGACCCTAACGAGTGGAACAACCCGCTTGAGTTTCGGCCCGAGAGATTCTTGCCCGGCGGCGAAAGGCCAAACGCTGATGTTAGGGGCAATGATTTTGAGGTCATACCGTTCGGCGCCGGGCGTAGAATCTGTGCAGGAATGAGCTTGGGATTGCGCATGGTTCAACTGTTGACGGCGACGTTAGCGCATGCTTTCGATTGGGAGTTGGCTGATGGATTAATGCCTGA…
97	GA__Ea0029C08	Rong,2004	7-10 DPA fiber	elongation gene candidate	na	elongation	BG445677	1	12	RFLP	RFLP	5	F	0	30	1790*1	19*1	1316*1	907*1	2592*1						ATCAGTTCAATATTTCCTGGTAAACAGGAAGGCATTGCAGTAGGAAGGACTTTTGCTGCTCTTAAGAATTATAAAGTGGATGGTAACAAGGAAATGATGGCTATTGGGCTGATGAACATGGTTGGCTCCTCCACTTCTTGCTACATTACAACTGGCGCCTTCTCTCGATCAGCGGTTAATCACAATGCAGGAGCGAAAAGTGCAGTGTCTAACATAGTAATGTCGATTACGGTTATGGTGACCCTTCTCTTTCTCATGCCTTTATTCCAGTACACCCCAAACGTGGTGTTGGGAGCTATCATTGTGTCAGCTGCAGTTGGCCTTATAGACATTCCAGCAGCCTGTCAAATTTGGAAGATCGACAAATTCGATTTCATTGTGATGTTGAGTGCTTTCTTC…
98	GA__Eb0041D07	Rong,2004	7-10 DPA fiber	elongation gene candidate	na	elongation	BG447215	1	16	RFLP	RFLP	1	F	1	77	183*1										GGCAAAGGNNAGGGGGCGCAGGGGAAGGGCGACGGGGAGAGGGAGGGGGGCATATAAGGAACAAAGGGAAATAGAGGACAGCACAATAAATTCCATTCCAGCAGAGCATGATGAGATCTATCTCCACCTCTAAAGACATGGTTTTGAAGGTTCCATGAGCTCTGCAACTTTCTTAGGCTTGACAACGATCGAGTTCATTCACAGTTGCATACATTTATAGCTGAAAAAGGCTGATGGAATATCAAGCTTTTGGGGTCCAGTCACATCTACAAGCGAGTGTTGTGAGAACAATCATGCCTACTCTTCTTATATTGACGAGTTCTACAATACTATATCGATTATCCTCACCATTCTTTTAGCCTTCATCGGTCTCGTAAACGCCATACGACAGAGGTTCGA…
99	GA__Eb0041F12	Rong,2004	7-10 DPA fiber	elongation gene candidate	na	elongation	BG447238	1	14	RFLP	RFLP	4	F	27	52	1991*1	19*1	2592*1	183*1							GGCAAAGGGAAAAGGCGACAAGGAGTCGACTTGTTAGATATAACAAGATAACAAAACCTTCGAGTCACCACTCACCACCCCCCAGGCCCAGCTTTCTTATCTTTACCGGAAAACATCATCATGGATTCCAATCCCCAATCTTGTGAAAACCCTGAAATCAAATCGACCGAGGAGCAAACCCAAAACCAAAATCAAGTTTCTCAATCCCCATTTGCTACTGCATCTCTTTCTTTATCTTCCTTGCCCCCAACCCTACCTACTCAGTTCTTCATCCAACGCAAAATCTTATCTTTATTCTCTGCTCAATGTCCCTCCAAAGTTAAAGTTCCAACTCAAGCTTCCTCTCTTTCTCATCTCTCCCTTTCTTCAACTTCCCCTTCCCCTTCCAAACTTTCCTTC…
100	GA__Eb0041L23	Rong,2004	7-10 DPA fiber	elongation gene candidate	na	elongation	BG447306	1	14	RFLP	RFLP	2	F	37	23	4420*1	270*1									TAAAACAAATCAGNAATGGCTACTATTTTTCAACTCAATAACTAANNACCTTGACCCTGCTCTGATGCGTTCTGGTCTATTGGATCGTCAAATTGAGTTCCCACATCCCACTGAAGAAGCAAGAGCTCGAATCCTTCAGATCCACTCAAGGAAGATGAACGTTCATCCAAATGTCAATTTTGAAGAACTTGCTCGATCTACAGATGATTTCAATGGAGCACAGCTGAAAGCTGTTTGTGTGGAGGCAGGCATGCTAGCTCTTCGCCGCGATGCAACTGAGGTGAACCATGAAGATTCTAATGAAGGCATCATTCAGGTGCAAGCTAAGAAGAAGGCAAGCCTAAATTACTATGCATAATGGGAGAGCATTTCAGTGTAAGAATGTGAAGGTGGGTTGTG…
101	GA__Eb0041M17	Rong,2004	7-10 DPA fiber	elongation gene candidate	na	elongation	BG447314	1	14	RFLP	RFLP	1	F	1	25	13080*1										AGAATACTCTGAAATCTTCAATCCAAAATGCCTAAGCAGATTCATGAGATCAAGGACTTCCTTCTGACTGCCAGAAGGAAAGATGCACGCTCTGTAAAGATCAAGAAGAGCAAAGATGTTGTCAAGTTCAAGGTCCGCTGCTCCAAGTACTTGTACACACTTTGCGTGTCGGATGCTGAGAATGCTGACAAGTTGAAGCACTCCCTTCCTCCAGGTTTGAGTGTTCAAGACCTGTGAAAATATGGCAGCCCCAGGTTTGTCACCTGATGTATAGGTGATGAAAGCTAGATTTTAGTTTTGGGTTTATTGTATTTCTGGTCATTCTGCAACAGTGAAGCTCAATTTTCTGTAGTTGGATCTATGTTTTTTTGCTGATTAACGATATTAGTGATATATGCA…
102	GA__Eb0042B23	Rong,2004	7-10 DPA fiber	elongation gene candidate	na	elongation	BG447346	1	12	RFLP	RFLP	5	F	0	10	12985*1	13024*1	5109*1	13009*1	13179*1						CCCTTCCCTGCCTCTTGAACCTGTTGACAAATACCTACATTTTGAGTATCAAGAAGGAAGCTTGCTGGACCATCTCAAACATCACTGCTGGAAATGTTGATCAAATACAGGCTGTAATTGAGGCTGGGATTATTGCCCCTCTAGTCCATCTCCTTCAAAATGCCGAGTTTGAGATCAAGAAAGAAGCTGCTTGGGCAATTTCAAATGCTACATCTGGTGGTACCCATGAACAAATAAAGTTTTTGGTGAGCCAAAGTTGCATTAAGCCATTATGTGATCTTCTGAACTGTCCTGACCCAAGAATTGTCACATTTTGTTTAGAAGGTCTTGAAAACATTTTGAAGGTTGGTGAAGCATAGAAAAATCTGGGTCACACTGGAGACGTCAATCTCTATGCCC…
103	GA__Eb0042K16	Rong,2004	7-10 DPA fiber	elongation gene candidate	na	elongation	BG447405	1	16	RFLP	RFLP	11	F	26	10	12985*1	4420*1	270*1	476*1	2704*1	183*1	5109*1	4534*1	3261*1	13009*1	GCAAAATGCAATGCCCGCTGTACCTTATCCCATCCATATCTGACCCTTAAAAATATCCACCGCCGCCACCACGACGACGATCACCACCGCCACATCCCCGTCTCCCGCCATTTGTTCACCAGCCAATGGACAGTAACCAGCAAACTCAATCCACCCCATACCCACCTCAGCCTCCCACATCCGCCATTACCCCTCCTTCATCCGCCACAGCAACTGCGCCTCCTTTCCACCACCTTCTTCAACAACAACAGCAACAGCTCCAAATGTTTTGGTCATACCAACGCCAAGAAATCGAGCAAGTTAACGATTNTAAGAACCACCAACTCCCATTAGCTCGCATTAAGAAGATAATGAAAGCCGACGAAGACGTNCGTATGATCTCCGCCGAGGCTCCCATTC…
104	GA__Eb0043P17	Rong,2004	7-10 DPA fiber	elongation gene candidate	na	elongation	BG447485	1	12	RFLP	RFLP	5	F	2	17	8720*1	2552*1	1664*1	5433*1	3261*1						CGCCTCGTCTCCGACTTGGACTTGCCCAATCTAACCTACTTCCAAGCCGTCATCAAAGAAACCTTCCGCCTCCATCCATCCACCCCACTCTCCCTCCCTCGGATGGCCTCCGACAGCTGCGACATCAACGGCTACCACATCCCCAAGGGCGCCACCCTCTTGGTCAACGTATGGGCCATTTCTCGAGACCCTAACGATTGGAACAACCCGCTTGAGTTTCGGCCCGAGAGATTCTTGCCCGGCGGCGAAAGGCCAAACGCTGATGTTAGGGGCAATGATTTTGAGGTCATACCGTTCGGCGCCGGGCGTAGAATCTGTGCAGGAATGAGCTTGGGATTGCGCATGGTTCAACTGTTGACGGCGACGTTAGCGCATGCTTTCGATTGGGAGTTGGCTGAT…
105	GA__Ec0006B09	Rong,2004	7-10 DPA fiber	elongation gene candidate	na	elongation	CB066359	1	12	RFLP	RFLP	1	F	0	178	3583*1										CAGTTTTTTTTTTTTTTTTTTAAAAAAAAACCTCTACAATCCTGTGCTTTTAATCAATATATTCCATATTCCAAATTCAAATAGCATTGCAACTGAATAAACCAGGATGCTAGTTCATAAACGCAAAAACCTAAAGGCAAGGAAGGGTGATTATGACTACTTCAAATTCACAATCTCAAAATAAAACAAAGAAAACATACCAGTGCCCTTAAGGCATCAAGTCAAACTGCACAAATTCCTTCAAAAACTAAATGG
106	GA__Ec0006D05	Rong,2004	7-10 DPA fiber	elongation gene candidate	na	elongation	CB066368	1	16	RFLP	RFLP	4	F	16	29	13072*1	3840*1	13031*1	4335*1							TTTTTTTTTTTTTTTTTTGGCTTATATCATATAGCGGAGCATACAATTAAAGTGAAATGAACTTGGCCAAAGCATTTTGGACAATGTAAGTGGCTATAATAGAACAGGTTTTCTGGGTGGGGTGAAAAGAATTCCAAAACACAAACTCCTTAGCATTAGAACATGTAAAAGGATTTGTTCCGCTGCATGCGTATCCCATTTGTAACATTCCTGTTGCACAACATGCCACCGACGTTGCCTCGAACCCATAAACTGCAAGCTTTTGAATGATTTTAATCAAAATACCATTTGGATCTGAAAACACCATCTGCATTCCATGAAACTTTTTATTCAGTTTAATCACTAAAGCATTCACTTTCCCATATGAAATCCGCTGCCAAATTGTTGAAACTATCTACA…
107	GA__Ec0006D09	Rong,2004	7-10 DPA fiber	elongation gene candidate	na	elongation	CB066370	1	25	RFLP	RFLP	2	F	-175	85	674*1	1095*1									TTTTTTTTTTTTTTTTTTTTTTTTTTTAACAAAAAAAAACATCTTTTATTAACTCTCCTATGTGAAATAACATTTAAAACAAATAAAATAATGGACGGAAATAACAATCCCAATTTCTCAAGGACATTCAAAAGTGAAATGAAAACAAAAACACAAATATTAAACTATGTTCAATTCAATTAAAAGCCATCACTCAAACGCCCATTGATTCTTACGACGAACCTCTTCCTTTTCCTCCGGAGTAAAATCATTCTTAATGTTAAATGTCTTGCGGATTTCCTCAAGCGTTTTTCCCTTTATCATGTCTGCCACAATTTGACACATTAGGTCCAACAAGGCCTTGATGTTCAAGTAATTAGCAGCCAATGTGAGATCAAAAAGGGTGGCTTGATCGACCTT…
108	GA__Ec0006D12	Rong,2004	7-10 DPA fiber	elongation gene candidate	na	elongation	CB066372	1	26	RFLP	RFLP	0	26	0	0*0											TTTTTTTTTTTTTTTTTTTTGGGGAAAAAAACACTGTTCACTTTGAGGAACACCGATTACAGACAATACATAGGTAACCCTAAAGCGATTTTCCATTGTTGTTATTAATATTTGATTGGATTATACCATTTCAGAATCTGAACACTCAACTCTCTAAATTTTATTTGCTTAAAAGCAACTTGCATCTGCAGCCTGATGACTGTCTGATCGCCCCATCAACTGCAACTCTTTTTTAGCATAAATCTCCAATAAAAAATCCCTACGCATCTGAGCCTTACCCCCACCACTGCTACCGCTAGGCGCCATGGTTGACTTCTTAACCACTGCTGTACTGCTTCTATTCACTGCTGAAGTTGACAAACCATTGCACACAGATTGATTTGATGTCGAAACGATTGA…
109	GA__Ec0022A07	Rong,2004	7-10 DPA fiber	elongation gene candidate	na	elongation	CB066382	1	25	RFLP	RFLP	6	F	102	85	674*2	689*1	13269*1	2855*1	5076*1	2653*1					TTTTTTTTTTTTTTTTTTTTTTTGAGATTAAAACCACCTTACAAAAGGAGCTAATGAGCCTTGAATTTACTCCCCAAAGCATACATTTGTAAAACGTGCAACTTAGTTTGAAAGAAGAAAGTTCCAATAAGGGCAATTGCATTGTGAAGCCCACTCGTATAAACAAGCAACAGTTTAAAAATGATTAAACATCATTCTTTTTCAAGTAGGCAAAGCACAACAAGAGTTAAAGCAAACTTAAATGGAACATGTTTCTATGCCTATGTAATTACATGAAATGAAAGGATGGGATGAGCAGCACACACAAATCCCATGGATGCAGAGGATGAAACAATTCCTTACAGGTAAAACTCATGTCAGGTCATTTTCATCCAGTGCTTCTTCCTCACCTTTAGCAGC…
110	GA__Ec0022B09	Rong,2004	7-10 DPA fiber	elongation gene candidate	na	elongation	CB066387	1	20	RFLP	RFLP	1	F	16	18	4335*2										TTTTTTTTTTTTTTTTTTTATAATGGCACATTGGAGTTTATTTCCAATGTATTGAGTTCATTGATGATTTACCGGGGATTAGGCACTGGGTTTATTGACCGACTTGCTCAAATTGCAGCCCGGCTTGTGCATCAGTGGAACCGGTCTCTGCAGCTGGTTTTGAACAGTTGTTAGGTATCCAAAATGTAAGAACGGTTGATGCAGCAACGAACATGGCCCTACGAGGAGCCCACTTCAAGCAAGCTGTAACACCTATGTGGCTGTTCCAAGCGGCTACCTCATTTCGCATGTTGATGTTCCAGGCATGCAAGGTTCCATCCCCTGACCCTGATATCACATACTGACCATCGGGAGTAATGGTTGCCTCTATAGTTGTATTTGGAGATGGTTCTAAACTGA…
111	GA__Ec0022D06	Rong,2004	7-10 DPA fiber	elongation gene candidate	na	elongation	CB066400	1	1	RFLP	RFLP	1	F	29	16	5208*2										TTTTTTTTTTTTTTTTTTTTTTTTTTTTTTTTTTTTAAAAAAAAAAAGCCAAATTAGTGTATTGGAGTTGCTAAAACACATTGATGCTTTTCAGCCATAGAGGACAGCGAAAGATATTCCAAAGCATAAATACAAAGGCGAACCAACAGATGAACCAAAAATCAACGGGGGAAGTTCTATACAAAAAATTCCTCAATCACTAAGTAAAAGACAAAAAGGTAAATGAAAATGCATTTATTAAATTTACACAAGATA
112	GA__Ec0022H08	Rong,2004	7-10 DPA fiber	elongation gene candidate	na	elongation	CB066413	1	6	RFLP	RFLP	1	F	21	23	2016*1										TTTTTTTTTTTTTTTTTTTTTTTTGAATATCAAGCTTTTTCTTCTTAAACTTGCAATAATTACATAAAGATAATTCAATCAAGAAGGTTCTTAGTATCTCAGTGGGGGATGTAATCAAATCTGTCACAGACCATCAGACATACAGTAACTTTACTGCAACAATAAATATCCGACATCAATTTGTTGACTGCAAATCCATCTCAGATCACCCACACACATACAACCATACATATACAGAGCAAATTTATTGCAAAG
113	GA__Ec0022H11	Rong,2004	7-10 DPA fiber	elongation gene candidate	na	elongation	CB066414	2	11,12	RFLP	RFLP	5	12	26	2704*1	8720*1	849*1	5589*1	13009*1							GAGTAATAAATACTCTCCAGTTTTTTTTTTCTTTTTGCTTTTAAAACGAAAATAATATATGTATTATAAAACTTTAAAAATGTTGAAAATTCATTTGGTACATTTAAACCCATGAATGGGGAAATTAAAATTTAGTGCATTTTACCATAATAACTTAATTGTGAAAACCGCATGCGGTAATTGGTCCCGTCCCCTAATTTAAATTTTCCCACGTTTCCATTAAACATGTTACCACCCAGGTTTTTAACTTCAGGC
114	GA__Ec0023A09	Rong,2004	7-10 DPA fiber	elongation gene candidate	na	elongation	CB066417	1	16	RFLP	RFLP	1	F	3	18	649*2										TTTTTTTTTTTTTTTTTTTTTTTTTTTTTTTTTTTGCAGGCAAAAATGTCAATTCCTCATATACCTAATAAAAAAACAAAGGCTTCAGTCTTTTTTTTTTCTTAAATTCTACCCGCAAAAGGGTGAAGTTTTAGAAGGGAAAAAAAAGAACCAAAACCAAAATTCCGATGCTGAATTCACCCAGTGTTTTCCTCAACCGGAGCATCAACTTCAGCGGGTTGATCAATCATCCTCATCAAAATCATTATCAACTCCGGCAGCTGAATTCAAAGCCTTCAACCTATCAATCAACTTCGCCTTCCTTTCCTCGTAAAACAACTTCTTCAGGGTGTACCTTTTGTGTTCCTTGGGAGGAGCCCTCTCGGATTTCTTTGCTTCTGGACTTGCACCAATGGCGGG…
115	GA__Ec0023B04	Rong,2004	7-10 DPA fiber	elongation gene candidate	na	elongation	CB066418	1	20	RFLP	RFLP	0	F	30	0	0*0										TTTTTTTTTTTTTTTTTTTAAATTAACCCTTGCCTAAAACATATGTCCTCAACAGGGTAAAACTCAGAATTTCTAACATATGTTCTCAACAGGCACAATATGAGTTTAACTACTCCTTCAAAGTTCAGAGATACTTATTTCAGTGTTTTCAGTTCAAAGGACTAGGGACTGGCAAAGTTTGCATTAACAAAAGGGAATTTATTGATAGTAGAACCATAGAATATAACTTGAAATACAAACTATGAAGGTATTCCACAGGTTCTTCAAATGAAAAGTTCATTTCCGCTTCTTCCCGGTCGCGGCTTCCCATGCTTGTAATACGTGGTTTACTATTTCCTCCACGCCTTGCCCGTGCTTCACCTGAGCAAATACGAAGGGTCCTCCATCACGCATACGAAG…
116	GA__Ec0023F10	Rong,2004	7-10 DPA fiber	elongation gene candidate	na	elongation	CB066435	1	12	RFLP	RFLP	1	F	0	72	5433*1										TTTTTTTTTTTTTTTTTTAAAACAATGCAAAGTGCTAAGGCTGTCGTATTTATAAACCGGTGCGACTTAGTAGAGATTAACAAGACTTCGCCTCTTGATTTATCATATAGGGGTATTGGTCGTTTAGTGCAAGCCAGCATTCTAGCTTCAAATAAACATAAACCATCCCCATTTACAATGTTCCACCATTATTATCATTATTGGGTGTACATAAAGAACGTATCATGATGAGAAAGTTCTGCATATGCTATAGGG
117	GA__Ec0023G12	Rong,2004	7-10 DPA fiber	elongation gene candidate	na	elongation	CB066441	3	3,12,13	RFLP	RFLP	0	F	45	0	0*0										TTTTTTTTTTTTTTTTTTTTGGGCTTCACTCAATCATGGGAGTGAAGGAAATGGATTTGTAAATAAGCGAAAACTCCAATCATATCATAATTTATTGGAAGAGAAAGCACAACAAACAGGATGGTTCTTAGTAGGAAAGACTTGGTAACAAAACAGCATAGGTTCATTTGCAAAGCTCAGCGGAGAGGGTATTAGCTAAGGAGGAAATGGTAGTTGCAGACACTCCCCTTGTTCCTCCTAAGTACCATTTCTTGA
118	GA__Ec0024B10	Rong,2004	7-10 DPA fiber	elongation gene candidate	na	elongation	CB066446	1	3	RFLP	RFLP	1	F	3	101	173*2										TTTTTTTTTTTTTTTTTTTTTTCAAAAAGAAAAGTCACATTTACAGCCCTGACGCTGGTTTTCAATATTCTAACAAAAAATAGTTACAGTGAGTCACTCATATACCATTTTTTCAGGGCATGCAATTGTAAACATCTGCCATTCATGATGATCATGATAGAGGATGGGAATGAAAAAAAACAGAAAAGTCTACCAAATCCACGGCCTCAAATTGAACACAAAATACAAGGGAAAGAGATAGGAGACTCAAATGTG
119	GA__Ec0024C07	Rong,2004	7-10 DPA fiber	elongation gene candidate	na	elongation	CB066449	1	26	RFLP	RFLP	5	F	0	23	13003*2	4937*2	2877*1	13194*1	6*1						TTTTTTTTTTTTTTTTTTGTAAAAGGTTTAAAATGATAAAGAAAAGAAAGAATAATCCAAATAAATGAAAAAACATTTGTTGAATAATGATCACCTGTATCATTACTCTCTATATATGTATATAATCATACAAATTTTATGTGATCAAACAGAAAATTAAAGGGGTTTTTTTAAAACTAAATAACAATCTCTTGGTCAATTAATTCTCTCCATTTCTGCTTAAGCTACATGGTTAAAAAAAGAAGGAAAAAAAATTCCACATTTCCCTCTGAAACAATCATTTCATTTCCAAACTTCTGTAATCCAAGAAACCAGTTTTCAAGCCTAAGAAATCATAGGCAGTATTGGTGTTGTTGCCACTGCTGCTGGCAGCAGTATCGATGCTGCAAATGCATTGTT…
120	GA__Ec0024C11	Rong,2004	7-10 DPA fiber	elongation gene candidate	na	elongation	CB066450	2	3,12	RFLP	RFLP	1	12	47	2602*1											TTTTTTTTTTTTTTTTTTTGAACATAATCACATTAGAACGTATTTCAATATAATTCAAAACAATATATCCAAACAGTTTATTGTGAAGTTAAATTCTAAACTAACACTACCAGCATCTTCTTTGCCCCTTCCAATTAAGCAGGCGATTTGAAGTGTCAGAAATACACCTTCAATGCCAACGGGCAAGCTAGCGATGACTTTCAATTCAACTGCCAAGTAGTCCTTTCAATGAAAACGGAAAGGTAAAATGAGCAT
121	GA__Ec0025A02	Rong,2004	7-10 DPA fiber	elongation gene candidate	na	elongation	CB066465	1	2	RFLP	RFLP	9	F	0	85	674*2	379*1	13126*1	801*1	13184*1	13061*1	4474*1	13221*1	12975*1		TTTTTTTTTTTTTTTTTTTATGATAAAATGAAACATGCTCATCTTTGATATTTCAATACTCACATATATTTATTATGCTGTCATACATTAAAGTAGGTAGAGTGCATAGGAAGAGGCAAAACATTATTTGTGTATATATATATATGCCTCATTTTGTATTAAGAAATATTATTGCATTTTGATTCATGCATGCATACATCGTGAAGCTTGTAATATCAATGGTGTCTATTTTCACCATCGCCATTTTCACCTTCG
122	GA__Ec0025B04	Rong,2004	7-10 DPA fiber	elongation gene candidate	na	elongation	CB066469	1	15	RFLP	RFLP	2	F	2	37	13010*2	12990*1									TGCCGAATTCGGCACGAGGGTCAAATAGAAGGATCAGTTTTTTCTTTTCTTTTCAAGATCAGACGGTGGTTAGTTCAGGGGGGAAATATGAGCTGCAACGGTTGCCGAGTGCTCCGAAAAGGGTGCAGGGAGACATGTGTGTTACGGTCAAGCTTACGTTGGATCGAATCCCCCGAAGCCCATGTCTCTCCACCTTATTTCTCGCCAAGTTTTTTGGCCGTAGTGACCTACTTTCTCTTATCTCTTCCGTACCTGAATCCCAACGCCCTGGTAATTTTTACAAGAATACTTTATTTTCTATTTACGTTATCGAATTTCTGATTTGATTTTTTTACGTATATTTAAGATTGTTTTTGTTTTTTTGGAATTTTGTTAGCTTTGTTTCAGTCTTTATTGTTT…
123	GA__Ec0025C10	Rong,2004	7-10 DPA fiber	elongation gene candidate	na	elongation	CB066477	1	12	RFLP	RFLP	3	F	0	22	12994*1	12992*1	19*1								TTTTTTTTTTTTTTTTTTTTTAGCAAAAAAGAATCAATCCTTAATTGAGCAAATATTGTTTAACATAACAGTCTTCATGACAGCGACCAAAGACCAACTACTCACCCATTACAAGTAGAAAAATAAATTATCGAGGAAACGGTAATAAACCCGAGCTGCCGATTGCGGAATTATCAGATTACAAGATGGAACATCGAAGACGAGGTTTGATTGCCTTTCGTCCTATGATTTTTAAGGACGGTGGTACGAACCTAT
124	GA__Ec0025D04	Rong,2004	7-10 DPA fiber	elongation gene candidate	na	elongation	CB066480	1	12	RFLP	RFLP	3	F	4	52	1991*1	13193*1	4330*1								TTTTTTTTTTTTTTTTTTATGTACAGTTTTTTTTTGTTTTTTTTTTAGCTCTTCTTGAGCTATGATCCTGCAATCTATATAAATATAGAATCTTAGCATACATATATTATTTATTATCTTTGACTCTGCTCAATGTACTGATACTGATATAAGGGTCAAGTAATAAGCTTGACTGAGTGAAAGTAGGAAAAAAAAAAAAGAAATAAAAAAACACGAAAGCTTGGGGGGGGGTAAAAGAAGATACCCCATCTACGT
125	GA__Ec0025G11	Rong,2004	7-10 DPA fiber	elongation gene candidate	na	elongation	CB066489	1	12	RFLP	RFLP	4	F	13	17	7487*2	5683*1	13115*1	13238*1							TTTTTTTTTTTTTTTTTTTATTTTTTTTTTTTTTTTGAAAGCTAACCAATTGTATAAGCATTATCATTAATTTTAGCTCAAAAAATTCACAATGCTAAACGCACATGGCATCCTTCAAAAAAATGATGGTACAAAATCAGCAGATGACAATCAGAAGGATGAAATGATCTTCTGGATCCTTGTTTGTACTCGTTCCTTCTCTTCGGCTCCATCTAGGTCACCGATATTGTCATGATATTCCTGAAGTATATTCTT
126	GA__Ec0025H12	Rong,2004	7-10 DPA fiber	elongation gene candidate	na	elongation	CB066494	1	26	RFLP	RFLP	11	F	5	9	13258*1	14*1	12988*1	13011*1	1991*1	10*1	1651*1	1661*1	3566*1	13227*1	TTTTTTTTTTTTTTTTTTATAAAATAGTCATCTTTTACAATTAGTATAAATGAGAACTGAGATGCCATTTCCATGGTGACAACTTGAAGACATTATTAGTATTATCTGAATTTCACACAACATAATTATAATAACAAAGCCATAGCTTACAAGTGGGAAAAAATTGATTTAACTTTTAATCAATATAAAACCTAATGTGAACCCTGATTTATTCACAGAAGCTACAAAAAAAGGGTGAAGCAGCTGTAACTCGGTTTCTTTCCCTCTAAAGCTCTAATTAGGACCAGTTATACCTGCACGAATTCTCAAAGTCTCGGTTCTCTTGCTTCTCTCCATTACCTCCACTAACCATTCAACACCTTCTTTAATCCCCATCCCATCAAAAGCAGAAGCCGCCTC…
127	GA__Ec0026C04	Rong,2004	7-10 DPA fiber	elongation gene candidate	na	elongation	CB066502	2	7,12	RFLP	RFLP	3	12	17	4912*2	2722*2	436*1									TTTTTAAAATCCTTTTTTTTTTTTTTTTTTTTTTTTTTTTTTTTCAAACATAATCAATGGAAAATAGGTTTAAAATACAACATTTTTTACTGCTAATACAGCTTTTGCTTACAGATTACTAAACAAAACCTCGAATTTAAACCCAAAAAAACCTTTAACAGATTGGAACTGCAAACCTTCAATTTTTTCCAGTATGCCCCCACTACCTACTTGTAAATAGTTTATTATAAACCCAGGGGATTCCGATCTTTACAA
128	GA__Ec0026F05	Rong,2004	7-10 DPA fiber	elongation gene candidate	na	elongation	CB066513	1	22	RFLP	RFLP	1	F	3	14	13154*1										GTAATCAATCATGGGTCATTCTAACGTCTGGAACTCTCACCCCAAAACCTACGGCCCTGGCTCTCGCGCATGCCGAGTGTGTGGAAACCCTCATGCCATCATCAGGAAGTACGGGCTCATGTGTTGCAGACAGTGCTTCCGTAGCAATGCCAAGGAAATTGGATTCATTAAGTACCGCTGAGGAATGTTTATATGGCTATAAGTTGGAAACACTTTTTGGCTAGTATGAACCTTTGTTTCGAAATTGTAGCAACTTTTAAGATAACATTGCTGTTTTTTGTTGAATTTAGTTTAAGAGCTTGAAGTTTTGTTTCTGCAAAGGATAATTTGTTGTTTTCTCACTGAAGTAATCATACTGTTTTTATCTTACTTCTTAAAAAAAAAAAAAAAAA
129	GA__Ec0026F09	Rong,2004	7-10 DPA fiber	elongation gene candidate	na	elongation	CB066514	1	15	RFLP	RFLP	4	15	21	517*3	1395*3	258*2	13163*1								TTTTTTTTTTTTTTTTTTAACAAATATTGTGGAGCCACTAATTCTTTCACAGATTAAGAATATACTCCTTTATTACTTTTATTATTGGATTTCAGTATTCTGCGATTGGGTTTAGTAATGATACAAAGTAACATTGAACTCGAGACTAGCATTCCCGGTCGTGGCATTCGAAGAAGTGGCCCGCAATAAAGCAAACCCTTTAGCCATCCTAAACGCACCTCTCCCTCCCACTATTGCCATTTCACGAATGGTGTCGGGGCTAGGAACATAATCTGTGGGGGGATATCGTGAGAACAAACTGAAGGAGCTCCCATTGAACCTGCCAGTGGTAAATCCAAAATCAGCATAAAAAACTGCAGTGAACTTGGCAGGGTCGTGACTTAATGCTATGTACATCCC…
130	GA__Ec0026G02	Rong,2004	7-10 DPA fiber	elongation gene candidate	na	elongation	CB066517	1	12	RFLP	RFLP	1	F	0	45	1132*1										TCTTTTTTTTTTTTTTTTACAATAAACAGACTGACCATTCCGCAGGAACCAACTCTTAATGTTTACTTTGAAACATGGTTTGAAACAGCTAAAGACACAAAGCTCAATTTGAAATTCATTCTTAAATGTTAAATGCCATGTCTCTTGACATCAAGAAATATTGGAATTATTATTGGCATTCGTTTTAACTCACGCTTCTTTAGCTATACCTTTATGGGCTCGGGATTTTCAATATAAGTCGGCGCAATCTTACAT
131	GA__Ec0027A10	Rong,2004	7-10 DPA fiber	elongation gene candidate	na	elongation	CB066523	1	6	RFLP	RFLP	1	F	11	24	2916*3										NTTGCAAAACACATATGGGTAACACTCCACCTGTGTGCCCCACCCGGGTGGTTAAACGCTCGGCAACGCGGCCGCTCTATATGTCTCGTGGATCTCTTAAAAATTTTTTTGATCGAACGAAATCTACTTTGTTACTTTTTTATAAATAACGAGCGAGAACCGTCCTTCATAACTTTCTGCATAGCAATTACTTCTTGCAAGTTTTATGTATCAAAAAGAAATCTAAAAGTGAACATAAATCTATCTGAAGAAAGA
132	GA__Ec0027B06	Rong,2004	7-10 DPA fiber	elongation gene candidate	na	elongation	CB066525	1	4	RFLP	RFLP	2	4	32	4452*1	5696*1										TTTTTTTTTTTTTTTTTTTAACCTATAAGTTCAATCTACATTTATACTGATTCGAAACTCATCAAGCCTCATGGCATGACTGCTTGCGACTGTTACAGGTACAAGCCATAAGGCCCTACCCGGAAGTAACCAAGTAACCGAACATATAATAATTCCGGGCTTTCAACTGTTCCTTATGATTTGTTTTGATACGTACCAGAAATAGAACTGTGCCCCAGTGATTCTAGGTCAAGCCTCCAAGCAAGGATTGAGGTG
133	GA__Ec0027E11	Rong,2004	7-10 DPA fiber	elongation gene candidate	na	elongation	CB066531	1	18	RFLP	RFLP	1	F	42	37	13010*2										TTTTTTTTTTTTTTTTTGCAAAAATTCCCAACTCATCATCGCCGATAAAACAAAACACACCACCCAAAAAACAGGTTACGGAAAAAAATTCAAACTGTAGTTGTGAAATAATCCAGATGATGACCAAATGATTTGTGTGTTAAAATAAATAAACAGCCGTCCGGAAAAAGTAAAATTCACCTTGGGTGGGTTTTCCAAAAAAATGAAAAAATATAATTGTTTTTGCGGGGGGGGAAAGCTGACTCCCCAATTCAAATAGGTCTCATTTATGCTCCTGAGTGCAACACGGGGGTAGTTAAAAAAAAACACATCCTTAAATCCATGGTTTTACTGTGGCGGCAATGAATGCTCCCCCCAGTCACCATCAGGTCCGGTGGGCACCAACACATTGATCTCACT…
134	GA__Ec0027F05	Rong,2004	7-10 DPA fiber	elongation gene candidate	na	elongation	CB066532	1	12	RFLP	RFLP	1	F	0	26	2592*1										TTTTTTTTTTTTTTTTTTACATTCAACCTTCTTCATTTAGATATAAAACTGCTAAACAGTAAACACCTTATGCATCATCATCAAACAAAACGATCATCTCTCCAGTGGCCTTTTTTTCCACTTGAAAAAAAATACAAGCTGTGAACAGAATTAGTGCCTCATCACTCACTTTTTCACCTCCTCTTATTCGGCTTCTTGGGCCTGGTCACCACCTTGAGCACCTCCAAAAGAACCTCCTTGGGCACCACCATAACC
135	GA__Ec0027F07	Rong,2004	7-10 DPA fiber	elongation gene candidate	na	elongation	CB066533	1	9	RFLP	RFLP	1	F	42	20	318*1										TTTTTTTTTTTTTTTTTTAACACCTAAATGGCCTTGCTTGATAATGTTGAGTAATCCTTAGTGGCAAATAAATCGGTGTTAATGACCACTGACATATCAGTTGGAGCTAAGGCTAATGATTGTTAAAAGTTTGTGTATCTCAAGCCGTGACCGAACGGAACCACGACTGGACCTTTGTTGAATCGGTTGGTTCTACCGGGATATCCTGGGGATGGCCTCGTGGGGAGGTTTGTCATTGGCCCCCCCCCTACCTAA
136	GA__Ec0027G02	Rong,2004	7-10 DPA fiber	elongation gene candidate	na	elongation	CB066537	1	12	RFLP	RFLP	6	12	30	1790*1	13030*1	19*1	1316*1	778*1	24*1						TTTTTTTTTTTTTTTTTTAAAACAAAAAATTTTTAAAAGATATATAACACAAATTCAAAAATAAATAAATAAAAAGAAAAAGAAGAGAAAGAGTCTCGACTAAAATAATCTAAACCTACTGATTTTGGCCTCTAATCCCATTGGATTTTTTTTTTAAAGAAGAAGAATACAAAATGAAAATAGTTTGAAGAGGCGAGAGATGTTGGAAATTCTCTCATGCTGCTGCTCTCACTAAGTCTGTCTCCTCATTTGCAG
137	GA__Ec0027G07	Rong,2004	7-10 DPA fiber	elongation gene candidate	na	elongation	CB066538	1	23	RFLP	RFLP	3	23	19	13011*1	1991*1	365*1									TTTTTTTTTTTTTTTTTTAAACACAAGAAGAAAAGATTAGATCTAGCAACATGATTACACGATATCAAATAAGTAAATAGAACATGATTATAACAAGAGAAAATACACAAATGCAGTACGAATACAGTAATTGCCAAGTCTAGCAATTATACTATATAGACTAATATTTTTCCTATTCATCAGACAATAACTCGTTCGCCATACCTTGAAATCTTTCCAACTGGCCTTGTGAGAAATATTGCATAACTAGTTATCCCCGGATCTCAGAACCCGTAAAATGGAAATGAACAAATTCAGGATGTCCAAATAAAGAGTGGCGGAGGCCAATATGTAATCATCATATGTGAAGCGTTTGATCAGGTTGTCGGTGTCATATACTATGTACCCACAGAAAATCAA…
138	GA__Ec0028B03	Rong,2004	7-10 DPA fiber	elongation gene candidate	na	elongation	CB066545	1	12	RFLP	RFLP	1	F	9	16	20*1										TTTTTTTTATTCCTTTTTATCCAAAGCATTCATTAATTTATTTATGTATTTCATAATAGAGGTAGTTTCGACTGATCCCCCAATTTCAACAAATCACTAAAATCTATAACAAAATGAAGTCTTTATTCAATACTCACCACCATATATGGAGAGATGTTAGAAGTACACATTCCGAGTATTTCCAATCCCTCCCACCGTTCATTCATTGATACGTTGCTCTTATACCTCTCAACTAGAGTTCTCAAAGCAGTATCG
139	GA__Ec0028B06f	Rong,2004	7-10 DPA fiber	elongation gene candidate	na	elongation	CK640589	2	4,12	RFLP	RFLP	4	12	9	13258*1	476*1	1991*1	8450*1								TTTTTTTTTTTTTTTGATGCAATCATGAAATACGTTTTATTGAACATAGCATGTTTTCATCATGAGAAAAAGAAGAAAATGGTTGCTAGTCGATAACTATAGCGGAGACGAACTCCGGTAGCACAATCACTGCTCAGACCAGTTAACTCCAATTTAACACACTCAAAGTAAGTCTCGGGTAACAACTCAGATAAGCTATAGGCTTCAAAACTTATAGTTTGGAAGCTGCATCTTTGTCCAAAAACCAAACAAGCT
140	GA__Ec0028B12	Rong,2004	7-10 DPA fiber	elongation gene candidate	na	elongation	CB066546	1	12	RFLP	RFLP	8	F	0	17	8720*1	476*1	1132*1	2102*1	3717*1	3181*1	2194*1	20*1			TTTTTTTTTTTTTTTTTTATAAAAATGAATATTTTAGTCATTTCACCGTCTGTAATTGGTACACACAAAGAAAGCAACTAAAATGAAACATGTGGCAAAGCAACATACAAGAGCAAGTAAATGTCAGCTAGCAGGTCTATTATTTAATTCAGAAGCGTCCCCTTCTAAGTCGAGCCCATGCTATTGCCGCAACTGCAGCACCTCCCAAGTGAGCTGATCCTGATATATGACTATTTCCCTCTATTATCCTCAATA
141	GA__Ec0028D04	Rong,2004	7-10 DPA fiber	elongation gene candidate	na	elongation	CB066554	1	26	RFLP	RFLP	4	F	1	19	13011*1	1991*1	3340*1	13131*1							TTTTTTTTTTTCTTTTTTGCAAGTACAAGCTTCTTGTTGTCAAAAAATTTTATTCCAAACTCTGTAAAACCAACAATTTAGGCAGCTTGAGATATCTCAGTCATTTGTTGATCATGAACACATACAAAAAAGGGAAGCTTTATGAGAAAAAAAGTCTTAGGATTGAACCAAAGCTGATTAAGAAAATAATTAACCTGTGATAGCAGAACTCATAGCACTGTGAACGTCAACACCTATTTGGGCTTCACTTTTCTCCAGATCAGTTGTAGCCGAGCCAAGCTTTTGGGTAAAGTCGGCCAGACCCTTCTGGACCAAGGCCGGATCGAGGTGGTCGACTGGCACTGCTTCCACAGCAATAATATCCGCAACAGAGTTGGCATGAATAAGAGCAAAACCACT…
142	GA__Ec0028F06	Rong,2004	7-10 DPA fiber	elongation gene candidate	na	elongation	CB066560	1	3	RFLP	RFLP	1	F	4	97	2506*2										GTTTAAGGGGNCAAACCCTGTATCCGCACCGGTGGAACAACAAGGGCCCGCGGCCGCTTTTANAATACTCTCGCATTTTTTTTTTTCTTTTTTAAACAAATCATTAACATCAACTAAGATAAAAGTTTAAAGGAACATGCAGATCAACTCCAAAAGCAAAACAAGTTGCATTATCTAATATAACATTCGGAACGATATAAAAATGTCACAGTGCATCAATCAAAATTTGATCAACATAAAATATCTCTTCATACA
143	GA__Ec0028G04	Rong,2004	7-10 DPA fiber	elongation gene candidate	na	elongation	CB066561	1	12	RFLP	RFLP	6	F	0	14	2503*2	3253*1	4029*1	13011*1	6059*1	13087*1					TTTTTTTTTTTTTTTTTTAAAACAAAAATTTTCTTTTAGATTTCCCACTAACAAACTGAAAACTAACAAGCCCGAACTGAGAACAATAGAGAAGGAATCTTAGACAAGAAAGACACACATGGATGTTTCAACTAAAAACATTGCTGAAATAACATGATTCAAGGGATTACAGAACCAAAACTCTTGCATTCCATTAAAGATTTCTGGTCAGCACCTTGGCAGAAAAAGAAACGCGATGGGCACCTGATCAAGCAG
144	GA__Ea0028I12f	Rong,2004	7-10 DPA fiber	elongation gene candidate	na	elongation	BG445433	1	12	RFLP	RFLP	4	12	22	12994*1	19*1	2592*1	2758*1								CACAGCAGGAACTGATACATCTTCAAGCACAGTTGAATGGGCAATGGCTGAGCTAATACGGCATCCCAACATCATGGCTCAAGTTCGTAAAGAATTGGACTCAGTCGTTGGTCGAGACCGCCTCGTCTCCGACTTGGACTTGCCCAATCTAACCTACTTCCAAGCCGTCATCAAAGAAACCTTCCGCCTCCATCCATCCACCCCACTCTCCCTCCCTCGGATGGCCTCCGACAGCTGCGACATCAACGGCTACCACATCCCCAAGGGCGCCACCCTCTTGGTCAACGTATGGGCCATTTCTCGAGACCCTAACGAGTGGAACAACCCGCTTGAGTTTCGGCCCGAGAGATTCTTGCCCGGCGGCGAAAGGCCAAACGCTGATGTTAGGGGCAATGATTT…
145	GhMYB109	Suo,2003	3DPAfiber	transcription factor myb109	f	intiationandelongation	AJ549758	Na	Na	RFLP	RFLP	4	p	0	23	13003*2	4937*2	435*1	189*1							ATGCTCCCGGCCGCCATGGCGGCCGCGGGAATTCGATTATGGCCGGGGATACAAGAAAGGGATTATGGCCGGGGATACAAAAAGGGATTATGGGCAATGGAGGAAGACAAGTTACTCATTGATTATGTCAATGTCCATGGAAAAGGACAATGGAACAAAATAGCCAACAGAACAGGTTTGAAGAGAAGTGGGAAAAGTTGTCGGCTAAGGTGGATGAATTACCTGAGTCCTAACGTTAAAAAGGGTGATTTTTCTGAAGAAGAAGAAGACCTCGTCATTAGACTTCATAAGCTTCTTGGAAACAGGTGGTCTTTGATTGCGAAACGAGTTCCAGGTCGAACTGACAATCAAGTCAAGAATTACTGGAATAGTCATTTGAGGAAGAAACTAGGGATCATT…
146	GaMYB109	Wang,2004	minus 3 to 15 DPA Fiber	transcription factor GaMYB109	f	intiation and elongation	AY633559																			AAACAACATTTGTGTTTCAAAAAAAACTAATCCATATACTGCAAAATCCTTGTGCATCTTCTTCAAAGCAAACAGCAACAACTCCAACAAATGTCCATGAAAAAAGAAGGTGAAATTCTATACAAAAAGGGATTATGGGCAATGGAGGAAGACAAGTTACTCATTGATTATGTCAATGTCCATGGAAAAGGACAATGGAACAAAATAGCCAACAGAACAGGTTTGAAGAGAAGTGGGAAAAGTTGTCGGCTAAGGTGGATGAATTACCTGAGTCCTAACGTTAAAAAGGGTGATTTTTCTGAAGAAGAAGAAGACCTCGTCATTAGACTTCATAAGCTTCTTGGAAACAGGTGGTCTTTGATTGCGAAACGAGTTCCAGGTCGAACTGACAATCAAGTC…
147	GaMYBB2(F1F1)	Wang,2004	minus 3 to 15 DPA Fiber	myb family transcription factor 2/fiber factor1	f	early elongation	AY626160	Na	Na	RFLP	RFLP	1	p	0	25	4937*2										CCTTCCCTTGTTTCTCACTAATCATCTCTGTCTTCCCTTCTCACTCTTTGCCTCTTCTCACTGTCGGCTAATAATGGCTCCAAAGAAGGATGGAGTGAGCAAAAGGGTTTTTAACAAAGGTTCTTGGACAGCTGAGGAAGATAGAAGATTGGCTAAATATATTGAGATTCATGGCGCAAAGAGATGGAAAACAATCGCCATTAAATCAGGTTTGAATCGATGCGGCAAGAGTTGCAGGTTGAGATGGTTGAACTACTTGAGACCTAACATTAAGAGAGGCAACATATCAGATGAAGAAGAGGACTTAATTATTAGGCTTCATAAACTGCTGGGGAACAGGTGGTCTTTGATTGCTGGGAGACTTCCAGGGCGAACAGACAATGAAATTAAGAACTACTG…
148	GaRDL2	Wang,2004	minus 3 to 15 DPA Fiber	non-specific factor	na		AY641991	Na	Na	RFLP	RFLP	6	p	0	43	1805*3	14*1	183*1	2225*1	750*1	13100*1					CCATTCCATGCAACACTAACTTTTAGATTCCCTTTCCATTGTACTGATCTTTCTTTCTTTAGAATTAGTCACTCCTGTTCTAGATGAAGGTTCTCTCCCCAATTCTTGCTTGCCTAGCGCTTGCTGTGGTGGCAAGTCATGCTGCTCTCTCACCCGAGCAATATTGGAGCTATAAGCTGCCAAATACTCCAATGCCAAAGGCTGTCAAAGAAATTCTACATCCAGAACTGATGGAGGAGAAAAGTACCTCTGTAAATGTAGGAGGTGGTGGTGTAAACGTCAACACAGGAAAAGGGAAGCCAGCGGGTGGCACTCATGTGAACGTTGGGCGCAAAGGAGTTGGAGTGAACACGGGAAAGCCAGGGGGTGGCACTCATGTGAATGTTGGAGGCAAAGGAG…
149	RDL1-P3	Wang,2004	minus 3 to 15 DPA Fiber	GaRDL1 promoter	f	intitiation	AY633558	Na	Na	RFLP	RFLP	5	p	0	60	2123*1	210*1	476*1	13182*1	12954*1						AATTAGTTATGTTTGGTAAATGAATTTGAATACATGCACCACCACTCTCAATGCTCACCCACCTAAGCCCATGACATAAACTGCATTTAAGTGAACCAGTGGCAGTTGGAGCCATTATGTTGGTTGAAAAATATTGTTGGCAGTGTTATTCAGCAGTACTTGTTCTAAGGCTCCTACTACATTTCTCATTATAAATGTGGAGAAATCTTGTTCTACTTTCCATTCCATGCAACACTAACTTTTAGATTCCCTTTCCATTGCACTGCTCTTTCTTTCTATAGAATTAGTCACTCCTGTTCTAG
150	GaRDL1	Wang,2004	minus 3 to 15 DPA Fiber	dehydration-inducedproteinRD22-likeprotein1(RDL1)	f	3-9dayselongation	ay641990	Na	Na	RFLP	RFLP	5	p	0	14	750*2	2067*1	189*1	13243*1	13003*1						CCATTCCATGCAACACTAACTTTTAGATTCCCTTTCCATTGCACTGCTCTTTCTTTCTATAGAATTAGTCACTCCTGTTCTAGATGAAGGTTCTCTCCCCAATTCTTGCTTGCCTAGCGCTTGCTGTGGTGGTAAGCCATGCTGCTCTCTCACCTGAGCAATATTGGAGCTATAAGCTGCCAAATACTCCAATGCCAAAGGCTGTCAAAGAAATTCTACATCCAGAACTGATGGAGGAGAAAAGTACCTCTGTAAATGTAGGAGGTGGTGGTGTAAACGTCAATACAGGAAAAGGGAAGCCTGGGGGTGACACCCATGTGAACGTTGGAGGCAAAGGAGTTGGAGTGAACACGGGAAAGCCAGGGGGTGGCACTCATGTGAATGATCCAGACCCTTTTA…
151	GA__Ea0001C17f	Rong,2004	7-10 DPA fiber	elongation gene candidate	g	elongation	BE053911	2	9,12	RFLP	RFLP	6	12	19	3663*1	8720*1	19*1	2592*1	13180*1	4592*1						GCGAAACCCTAGCCACTCTCTGCTCAACTCGCCAATGGGGGCTTATAAGTACGTGTCGGAGCTATGGAGGAAGAAGCAGTCGGATGTGATGAGGTTTTTACAGAGGGTGAGGTGCTGGGAATACCGCCAGCATCCATCAATTGTTAGGGTCAACCATCCTACTCGCCCTGACAAGGCACGCCGCTTGGGTTATAAGGCCAAACAAGGTTATGTGGTTTACCGTGTCCGTGTTAGGAGGGGTGGTCGCAAGAGGCCTGTTCCCAAGGGTATCGTGTATGGTAAGCCCACAAACCAGGGTGTCACCCAATTGAAGTTCCAGCGCAGCAAACGGTCTGTTGCTGAGGAGCGTGCTGGCCGAAAGTTGGGAGGTCTCAGAGTTGTTAACTCGTACTGGATCAA…
152	GhGLP1	kim,2004	0-30DPAfiber	Cotton-fibergermin-likeprotein.	g	elongation	AF116537	Na	Na	RFLP	RFLP	3	p	0	17	750*1	2225*1	5433*1								GTGCCATAAACATGTTTCTCCCAATCTCTTTCATTTTCTCTTTCCTATTTTCCTCCACCAACGCAGCCGACTTCTGTGTTGGGGACTTGAATGGCCCTGTAGGCCCTGCAGGCTATTCTTGCAAGAAGACAGCCACCGAAGATGACTTCTCTTTCTCCGGCCTCCTCCGTACCGCAGGCAACACTTCGAACCTCGTAAAAGCTGCAATAACACCAGCCTTTTCGACTCAATTCCCGGGTGTTAACGGACTCGGCATTTCAATAGCTCGTTTGGATTTAGCTGTTGGTGGAGTGATACCTATGCATACACACCCTAGGGCTTCTGAACTCATTCTTGTTATGGATGGCACACTTTTTGCTGGTTTCATATCCTCAGATAACAAAGTTTACTCCAAATCTC…
153	GhHOX3	Wang,2004	minus3to15DPAFiber	HOX3 homeo domain protein	f	early development	AY626159	Na	Na	RFLP	RFLP	6	p	0	41	2225*2	20*1	1145*1	5070*1	1405*1	2552*1					GCTCACCAAAAATTATGCCATTATCTTTCATAGTTCGCCCGTTTTCTTTTTCCCTCTCAAAATTGATTGACTAGAATAATACTACTCTTTCATTGCTCTGGTTTTTTTATCTCCAGTTTATTAGCAATGATGATAATGAGCGGTGTTGAAATCCAAATGGTTGCTCCTACTGAGTAAAAGAGACCCTTTTTTCCGCTTTCATTTAAGGTGTTTTCGTAAAGGAGAGACGTTATGGATTGCGGAAGCGGCGGCGGCGGCTTAGGAGCGAGTGGTTCCGGCGGAGACCATGATTCCTCCGACCTTTCACGACGGAAAAAGCCTTACCATCGTCACACAGCTCACCAGATTCAGAGGCTTGAATCGATGTTCAAGGAATGTCCACACCCAGACGAGAAACAA…
154	DT556361	samual yang, 2006	0 to 3 dpa	transcription factor	f	fiber initiation	DT556361	Na	Na	RFLP	RFLP	5	p	0	5	12886*1	20*1	2067*1	5244*1	849*1						AAAAAAGAACACACCAGAAAAGTTAAACAAGAACATCATTTCCTTTGTCCATTTACTTTGATTCCAACCACCATCCATCTTAAAAACCAGGCAAGAGCAGGCGGCGGAGCAAGCAATCGGCGGTGGCAGAGCAGGCGGAAAACGGTGGTAGCAGGCCAGAGCAAAGCCATAGATTAATTTAAGTTTATTAGCAATGATGATAATGGGCGGTGTTGACATCCAAATGGTTGCTCCTATTGAATAAAAAAGACCCTTTTTTACGCTTTCATTTAAGGTGTTTTCGTAAAGGAGAGACGTTATGGATTGCGGAAGCGGCGGCGTAGGAGCTAGTGGTTCCGGCGGAGACCATGATTCCTCCGACCTTTCACGACGGAAAAAGCCTTACCATCGTCACACTGC…
155	Ghmyb	jiang, 2003	0 to 3 dpa	myb transcription factor	f	early development	AY366352	Na	Na	RFLP	RFLP	5	p	0	48	3301*2	14*1	183*1	118*1	20*1						GCTCACCAAAAATTATGCCATTATCTTTCATAGTTCGCCCGTTTTCTTTTTCCCTCTCAAAATTGATTGACTAGAATAATACTACTCTTTCATTGCTCTGGTTTTTTTATCTCCAGTTTATTAGCAATGATGATAATGAGCGGTGTTGAAATCCAAATGGTTGCTCCTACTGAGTAAAAGAGACCCTTTTTTCCGCTTTCATTTAAGGTGTTTTCGTAAAGGAGAGACGTTATGGATTGCGGAAGCGGCGGCGGCGGCTTAGGAGCGAGTGGTTCCGGCGGAGACCATGATTCCTCCGACCTTTCACGACGGAAAAAGCCTTACCATCGTCACACAGCTCACCAGATTCAGAGGCTTGAATCGATGTTCAAGGAATGTCCACACCCAGACGAGAAACAA…
156	GhRac1	kim,2004	8-20DPAfiber	RAC-likeG-protein	g	elongation	AF165925	Na	Na	RFLP	RFLP	8	p	0	19	20*1	476*1	417*1	1132*1	2102*1	497*1	849*1	183*1			CACGCGTGGCGTAAGTATGAGTGCTTCCAGGTTCATAAAATGCGTCACGGTCGGTGACGGTGCCGTCGGCAAGACTTGTCTGCTCATTTCCTACACTAGCAATACTTTCCCTACCGATTATGTGCCAACTGTCTTTGACAACTTTAGTGCTAATGTGGTTGTGGATGGGAACACTGTTAATCTGGGATTGTGGGATACTGCTGGACAGGAAGATTACAATAGATTAAGACCATTGAGCTATCGTGGAGCAGATGTCTTCTTGCTGGCATTTTCTCTCATTAGCAAAGCTAGCTATGAAAATGTTGCTAAGAAATGGATTCCAGAATTGAGACATTATGCACCCGGTGTTCCAATTATTCTTGTTGGGACTAAGCTTGATCTTCGAGAAGATAAGCAGTT…
157	GhTUB1	Li,XB. 2002	8&14DPAfiber	tubulin protein	g	elongation	AF487511	Na	Na	RFLP	RFLP	11	p	0	23	13203*2	2683*2	13076*2	950*2	268*2	1088*2	1264*1	5234*1	13059*1	12956*1	GCTTGATATCTATGATTTTCAGATTTGCATAAGACTTCTATCTATCAGAAGACGCCTGCAGAGGATCCCAAATTAGTCTAAAATTATCTTCAGTCTCGGAAACCAACTCAGGACCCAAAACCCGTCGCTCACCCAACTCAGTCTAATATAACAGAGTATGACACTTATGACCATATAGAGCCTCGTAAGGTGCCATCTAGATGCCAGATTGGAAACTGTTATTGTAGGCGAACTCAACTAACGGTAAAAAATCCTCTCAACTACCTTAGTAATAAATCACATAGCTCCAAATCGTATCCTCTAGTATATGAATCACCTTCTCAAATTGACCATCGGTCTGAGGATGGAATGCAGACCGGTGCCACCGATTTACTAATGGTACCTATAAAAAATTATTAT…
158	Tub1-beta	Li,XB. 2002	8&14DPAfiber	beta tublin 1	g	elongation	AF484959	Na	Na	RFLP	RFLP	11	p	0	25	3875*2	2659*2	2406*1	13182*1	13046*1	19*1	2592*1	183*1	3254*1	2746*1	GCTTTTATATTTTTCCTCTCCAATTTTCCGTACTTTCCCGAGAAAATGAGAGAAATCCTTCACATCCAAGGTGGCCAATGCGGCAATCAGATAGGAGCCAAGTTCTGGGAAGTCGTATGTGCCGAACATGGCATCGATTCAACGGGTCGATATGGTGGTGACTCGGAGCTCCAGCTTGAGCGAATCAATGTTTACTACAACGAAGCCAGTTGTGGCCGTTTTGTTCCCCGCGCAGTTTTAATGGATCTGGAACCCGGTACCATGGATAGCGTAAGATCCGGTCCTTACGGACAAATTTTCAGACCCGATAACTTCGTTTTCGGACAGTCGGGCGCCGGAAACAATTGGGCTAAGGGACATTACACTGAAGGAGCGGAGCTTATCGATTCCGTTCTCGAC…
159	Tub9-beta	Li,XB. 2002	8&14DPAfiber	beta tublin 9	g	elongation	AY345610	Na	Na	RFLP	RFLP	9	p	0	51	19*1	1132*1	907*1	20*1	2235*1	2102*1	2*1	2592*1	3519*1		GAAATTTTATATTTTTCCTCTCCAATTTTCCGTCACTTTCCCGAGAAAATGAGAGAAATCCTTCACATCCAAGGTGGCCAATGCGGCAATCAGATAGGAGCCAAGTTCTGGGAAGTCGTATGTGCCGAACATGGCATCGATTCAACGGGTCGATATGGTGGTGACTCGGAGCTCCAGCTTGAGCGAATCAATGTTTACTACAACGAAGCCAGTTGTGGCCGTTTTGTTCCCCGCGCAGTTTTAATGGATCTGGAACCCGGAACCATGGATAGCGTAAGATCCGGTCCTTACGGACAAATTTTCCGACCCGATAACTTCGTTTTCGGACAGTCCGGTGCGGGAAACAATTGGGCTAAGGGACACTACACTGAAGGAGCGGAGCTTATCGATTCCGTTCTC…
160	NAU1003	Han, 2004	7-10 DPA fiber	elongation gene candidate	na	elongation	BQ406231	1	5	SSR	SSR	3	F	4	46	13062*1	2592*1	1152*1								AGTTACGAAGGCTAAACTTTGGGGCATTTTGGATGTGTTAAAACTTATATTAGATAGAAGATCTAAAAAGATCTTAATTCAGACGAATAGCCTTGAGGCTGCTAATGCCATTCAGGAAGGTGCCTTTAGAATCTCGAACTCAACTTTACTCAAAAGAATTCATCAGACCCTGACAAAGGTAAAACAATAGAAGATTAAACATACTCCCCGAGAGGAAAACATAGTGGCAGATAGTCTTGCCAAAATGATTTGTGA
161	NAU1009	Han, 2004	7-10dpa	elongation gene candidate	na	elongation	BQ405858	1	9	SSR	SSR	1	F	26	23	13009*1										AAAAATTGGGGGGTTTCCACTTTTCCATCCTTTTATTTTTACAATTTTCTTTTCCCCCGCTCCTGATTTTCCTTCCCTCCAGACACTATTGCAAATGTTGCCATTTCTCCCTCTTGGAGGCATTGATTGGTGACGGGCGATTGAATTCTTTTTTTTTTTTCTCTCAAAAGAGAAGTTTAATGGAATTAAAGATAAAAAGGGGTTGATTTTTCTGTCCTGGAGGCTAGCTTTCCCGGGAAATTTTGCCTCCTTTTT
162	NAU1014	Han, 2004	7-10dpa	elongation gene candidate	na	elongation	BQ405578	1	11	SSR	SSR	2	F	44	27	380*1	9*1									GGGAAATCTGAGTACAGTAACCCAAAGCTTATCCTTTCGGCGGCACCAATTTGAACGAACACATTACAGTTGCTTTTGAAGTAACCAAATTCCCAGTTTTTGTTCAATGGCAGCCTCCACTTGTTTTCTACCCCCCATCTCCTTTAATCCTATCTCATCATCATCATCATCATCATCATCATCATCATTTATGGGTCTTGCTCTGGTAAAAACCCATCATCAAGGTAGCTTTATTATGGGTCAGTTTAGACGGTTGGTTATCAACTGTTCAGCTTCTTCTGATATGGGTGCCTCCCCACTCCCAGACCCCATGAACTTGAGACATAATAACATGTCATCTATGGCTCCCTTTGGAATGCAAATAAATGAGAAACCATCTTATAAATGGCAAAGGGTTTT…
163	NAU1028	Han, 2004	7-10dpa	elongation gene candidate	na	elongation	BQ405038	1	17	SSR	SSR	0	F	124	0	0*0										AAACCATATGTCGGCAACAAACATGCTCCCACCATTGCTACTGTAATCTCTTGTGCTTTCCTTTTAATCCCTTTACTATTAGTTTCCCTCATTTTTAACCGCATCAAAGCTTATTTTTCACTCCAAAAGATTCTCATCTTCATCCAAATTTACCTCTCGATTTACTTTTCAATCCTTTGCCTTACCTCCCTCGTCACCGGACTTGAGCCGCTTAAGTTCTTTTACGCCACTTCGCCGTCGACCTACGTGTGTTTACAAGTGCTTCAAACGCTTGGGTACGTGCTTTACTTGTTGCTGCTGTTGATGTATTTGATACTGGTTTTCTCGACGGAGTCGGGTCTCGGATCCAAGATGTTGGGTTTGGGTCAGATATTCGTGGGATTTGCCGTCGGGTTGCAT…
164	NAU1035	Han, 2004	7-10dpa	elongation gene candidate	na	elongation	BQ404597	1	23	SSR	SSR	8	F	-90	19	3510*2	2108*2	13200*1	19*1	1132*1	12994*1	183*1	4166*1			TTACGAACCCTGGTGTCGCTTGTTTAAATTCATTTTTCCATTTCTTATTAAAGAGAAAAACATAAAAGTAACCAGTTCCGGCAGACTCATGGCGATGCTCATCGGAAATCCACTCATGAAGGCTTTCTTTATTATTTTCCTGGTTTCAGCCGCCACCGCCACCGCCACCGGCGACGCCCCCTTCATAATCGCTCTAAGTAGCATCGCTGAACAGACTCAAATCCGGCGCCGAACGCGTCTCCGTTTCCGTCGACATCTACAACCAAGGCTTCACGGCGGCATATGATGTGAGTCTCATTGATAATAGCTGGCCTCAAGATGCTTTTGATATTGTCAGTGGCAACACTTCACATTCATGGCAGAAGCTTGATGCCGGTGGTCATCTATCACATTCATTTG…
165	NAU1037	Han, 2004	7-10dpa	elongation gene candidate	na	elongation	BQ404554	1	8	SSR	SSR	11	F	24	12	728*4	4129*3	2065*3	1911*2	227*2	13107*1	183*1	2366*1	12986*1	4235*1	TTTCAACTCGCGACTCTCGACGAACCGCACCTTCACCTAACCATCAAAAAGTAAAAAATTGCCAAACAAAAGCTATGGCATTTTTAAGGTCGCTGACCCCTGCCACTGCCACTGCCATAGCCGCTGCCTCTGCCTCTGCTCTGCCTGCCGCCTTTGTTTTCTCTTCTTCTTCTTCTTCTTCCTTCTCCTCTTCTCGCAATTCTTCTCATTTCCCCAACGCAAAAAGCCTCCCTTTCCTCTCTTCACCACCCAATC
166	NAU1041	Han, 2004	7-10dpa	elongation gene candidate	na	elongation	BQ404244	1	10	SSR	SSR	4	F	19	30	1790*1	19*1	778*1	13193*1							TCTACTATTTTTCTTCGTTCTCTTTGTTTTCTTTTTCTCTCTTCCTCCCTTATTGTTCTTTCTAACAAACCGCTGTCGTGCCGCTGCCTCTGCCTCTGCCTCTGCCTCCACACCTTCCAGCGTCTTACGTCATATATCTATTCAATCCATAGCTCCCCATTTCTTCGCCGATTCTCTCTCACTCTCACTCTCGGTCTCTTTTCAAAATTTTCCTGTCATTCTTTTTTAGCTTTGGGTAACCACAGGCCAAAAAAC
167	NAU1042	Han, 2004	7-10dpa	elongation gene candidate	na	elongation	BQ404235	2	5,19	SSR	SSR	2	F	1	30	2552*3	2225*2									AACCATAGCCATGGGCTTTCTCACCAAAACTCTTCTCTATGTCTATCCTCTTCCTTTTTGCCCTCTTCTCCATGCAAATCCATGCTAGAGAGTACTTCAGCAAATTCCCAAGAGTTAACACCAATGAGAAAGAGACAACAACCAGAGAGCAAAAGCACGAGACCTTCGTTCCCCAGACCACCCAAAAGCCAGAAGAACAAGAGCCAAGGTTCATCCCTGAAACCCAAAATGGTTATGGCCTTTACGGCCACGAGT
168	NAU1048	Han, 2004	7-10dpa	elongation gene candidate	na	elongation	BQ403752	1	7	SSR	SSR	5	F	23	25	1145*1	235*1	1664*1	4786*1	26*1						GCACTCTATGTTTTGTGCTTGAAGCAGACACTTCAAATTGTTGGGAACTTACCGACTTATTACGTCATGGCTTATAATTATATTGCACATGGAAAGCTGAAGGAAGAAGTAAGAGCTCGTGTGTGGCAACCAGTGGTAGACATAAAGAACTTGGACTACAAGGAGCTATCTAGAAGAAAGATGAAAGATTTCCAAGAGTGGATGATGGAGAAGTATGTGGACATTGTGGAATCGGTATGGCCATATTATTGCAGA
169	NAU1063	Han, 2004	7-10dpa	elongation gene candidate	na	elongation	BQ402750	1	11	SSR	SSR	0	F	47	0	0*0										TACACACTCACCCCTTTTTCTTTCTCCCTCTCTCGGCTCAGCTTTGCCGTTGCCGTTGCCGTTGCTGGTGCTTTTCTTCTTTTTCCCTTTAATAACCAAATGAGGAAGGGAGCTAAGAGAAAAGCCGCTTCTCATGAGCAAGAGGAGAAGCAAGTAAAGGCTTCGTCTTCTTCGCAAGAGAATCTCAACAACAACAACCGTAAACCTGCTCCCAAAGCTAAGCTTGCTAAGACCTCCAAGCCTCAGCCCGAGCCTGAGTATTTCGAAGATAAGCGTAACTTGGAAGATTTATGGAAAGCTGCATTCCCTGTTGGAACAGAGGTTGGAATTTTGAATTTCGATTTGAATGTTGAATATTTGGTAGTGTTTTTTAAATGAATTTAAGTTCTGTTGCTTATA…
170	NAU1067	Han, 2004	7-10dpa	elongation gene candidate	na	elongation	BQ402607	1	1	SSR	SSR	3	F	1	46	5396*1	5433*1	20*1								AAGGAGAGTGTGGAGAAGACTAAAGGGGGAAATCAAGGCTTTGCTTTGGTACCAAGGGGAGAGTGATACGCCGTCGTATCATACTGCTGAAGCTTATAAGGAAAACATGGAGAGGTTGATTCATAATGTGCGTGAGGATCTTGGGTTGCCTTCGCTTCCTATCATTCAGGTTGCAATTGCATCAGGGGATGAGAGATACATGGAGAAAGTGAGGGAAGCACAACTCGGGATCGATCTTCCGAACGTAATATGTGTGGATGCCAAAGGGTTGGCTCTGAAAGAGGACAATCTTCATTTAACAACCGAGGCTCAGGTTAAGTTGGGGCACATGTTAGCTGATGCTTTTCTCACCCATTTCAATGCCCCACCATCACAATCTTCCCCTTGCTCAGCTCCAAA…
171	NAU1072	Han, 2004	7-10dpa	elongation gene candidate	na	elongation	BQ402465	1	1	SSR	SSR	1	F	32	52	1991*1										TTTTTTTTTTTTTTTTTTTTTTTTTTTTTTAATTCTTCACATTCAAACGCATTAATCCTTTTCACTCACAAAGCCCAATAGCAAGTTGATAAAAGCAACAACAAAAGAAGTGTCAATTTACAACATTTTTTCCATGGGAAAGAAGTAAACACTACTTCAAAACTCATTCTAAGAATTCAATTCTCCATGAAACCAAACAAACCTTTACAACTTAATACTTGCACAATCAAGCTCAGCTCAAAAACAAGCTCTACTAAAATCAAGAAAGTATCGCTCTTATTTTTATTTTATTTTATTTTTTTGGGGGGGGGGGGAGAATTTATTAGAAAATCATGAAAATAGAAAAAAGTTGAAAGAGTAAAAGTAGCACCTATTGGCGACGGAGAAAATAGCATTAAA…
172	NAU1119	Han, 2004	7-10dpa	elongation gene candidate	na	elongation	BM359389	1	26	SSR	SSR	1	F	43	77	183*1										CTATGGATGACGCGGAGGGAGGTCTCAGCTTCGATTTCGAGGGCGGTCTCGATGCCGGCCCTCCCGCCCCCACTGCCTCCATGCCTGTCGTCAATTCCGATCCTTCTGCCGCCAACAATACCAACAATTTTACCGCCCCTGGTGGTGTTCAGGCTTCGATAAATGATCCCGTCGCAAATCAAGGTGGTGGAGCTGGCCGAAGGAGCTTCCGTCAGACTGTGTGCCGGCATTGGCTCCGCAGTCTCTGCATGAAGG
173	NAU1127	Han, 2004	7-10dpa	elongation gene candidate	na	elongation	BM359162	1	5	SSR	SSR	6	F	114	43	2072*1	13002*1	13077*1	1991*1	2592*1	1084*1					GTCAAGCCCCGCCAATGGGGTCCGAACAATAACCACCACCCGTCCTCCACCTCCACCTCCACCTCCACTCCGCCTAACTCGGCGCATGACTGCCCTTTTCTCACCCTCCACCCATTTTAGCAATTCCCTTCTTCCCAAAAAAAACCTACTTCCTCTTGTTAGATTTGCCTTTCCCAACTGCTTCTCTTCCTCAACAAACAATAAAAGAGCTATCAACGGGTCGGGTCCCGGATCGGACCGCATTCTTGCAGATAT
174	NAU1137	Han, 2004	7-10dpa	elongation gene candidate	na	elongation	BM358050	1	5	SSR	SSR	2	F	1	23	13009*1	1702*1									TTTTTTTTTTTTTTTTTTAATAATAATAAAGAAAATGCAAGATCCCTCTTTCGCAATTTTTTTTAATTACAGAATACATCAATTAAACGGATGGGGCACAACAACTACTACCCTATATATATATATATATATATATATTACCTACCTGTCTGTCTGTCTGTCTATCAAATACTGCTATATCCTAAGAAGCAAGAATAATCCATGGTGAGTATTGTCAGGCAGTTCACACAAACCTTACAAAAATAAACCAAAAAAAAAGAACAATTTTTCCAAGTTTCTCATTTCAAATTTTTATCCCGAGCCAGACCAACCTGGTACACCACATGGCTTCACCTATTACAAAAGTCACTGCCATCACCACATCATCTTTTTCGTCTCGTCTCTTTTCTTTCTTTTTCT…
175	NAU1141	Han, 2004	7-10dpa	elongation gene candidate	na	elongation	BG447486	1	13	SSR	SSR	3	F	2	36	5683*1	3583*1	2592*1								GAGATAGGAAGCCCCTCTCTCTGTTTCTCAACTCATATCCCATACCATGAACATAACCTATATGTTACTTTCCAACCTTTTTCTTCCATCTCCATCTCCATCTTGGTTCTGCAATGCTCCCCAACTTTCCATGGCTTCCTTCACACCCAATCTAGAACCTGGCCATGACACCTGTCTTCAGTTCAAGCCCAAGAAACCCAGGATAACCCTTCAAACCCCTTCCTCTTGACCTCCCAATCAACGCATCCAAAGAAT
176	NAU1148	Han, 2004	7-10dpa	elongation gene candidate	na	elongation	BG447194	1	11	SSR	SSR	4	F	9	26	2592*1	183*1	561*1	8058*1							GAGACACTCACAAACGAAAACAGGAGACTGCAAAAGGAGTTACAAGAACTCAGATCACTGAAAACCGCGGCTCAACCCTTTTGCATGAACATGCCGGCGGCCACTCTCACCATGTGCCCATCTTGTGAAAGAATCGGCGGCGTTGCCGGCGATGGGAATTCCAAGAATCCATTTTCGATGCCGTCAAAGCCTCGTTTCTATAAACCCGTCACTAATCCTTCTGCAGCATGTTAATCAATTAAGTTTTATATAGAATTTAGTAACAAAATAATGGGAGAGAACAGAAAAAAAACCCACATCCTCTCTATTTTTGGGTTAAAAAGGGTTTGCAGTGGATTAAAAGGTAGTGTAACTGTAATTAATTAATTAATTAATTTCAAGACAAGAAAAGAACAGTAG…
177	NAU1151	Han, 2004	7-10dpa	elongation gene candidate	na	elongation	BG446891	2	6,12	SSR	SSR	9	12	47	234*6	2972*2	496*1	4235*1	3313*1	1091*1	5390*1	210*1	13227*1			AAAACCCCCCTGAAGCTGCTGATTCTCTTTCCCCTAGCAGCCAACAAATTTAGGCTGGGGAGAACGCTTTTCGGCCCTTTGATCTTCTCTTGACTTAGATTTCGACTAAGTAAGAGGAGATCCATGGCATATCCTCCAGGTAAACTCCTATTTTCCTTTTTTATTCAAACCTTCGAATAAAGAAAAAGATCAACAAAACATAAAAAAAGAAAAAAAAGATCCAATCGAAAGGGAACGCCCAGAGATTTGAGTCTG
178	NAU1158	Han, 2004	7-10dpa	elongation gene candidate	na	elongation	BG446247	1	4	SSR	SSR	3	F	1	52	1991*1	907*1	2592*1								TTTTCTTTTAGCTTCTCTCTCAAACAAAGCATTCATTCGCTTCGCTCTTTCCTTTTCCTTTTCCTTTTCCTTTGTTTTCCTCTTTTAAAAACAAAAAAAAATCTTCCCTTATTTTTTTATTTTTTCCTTTATATATATTAACTTTCTTTTTCACTGTACTTTTGATAGAAAGAAGCCATTCATTTCCTCACCCAAGGTTTTCTTTTTTTCTTTTTCTTTTTCTTTTTTTGAGATCATCATTGGATACAACAGATACCTTGAAAAAGAAGTGGAAGAGTTAATAGAAAATTTGAAATGGGATCATCTTCAGGGCAAAGTAGCGGAAGCTATGATCTTTCATTCAAGATCTTGTTGATCGGAGACTCTGGTGTCGGCAAGAGTAGTTTGCTTGTTAGCTAC…
179	NAU1164	Han, 2004	7-10dpa	elongation gene candidate	na	elongation	BG445951	1	8	SSR	SSR	2	F	16	36	5683*1	13238*1									CCAACGCTAATTCTACCTCCTTATTTTCTTCTTCTTCTTCTTCTTCTTCTTCTTCATCTTTAGAAAATCCCTTCTTTCCCAAATAATTTTTTTTTCAGGAATTAACCTTTGAGATTTTGAATAATGTATCCGCCGCCAGGGCCAGGAGGCATGTACTACAATTACCCGCCGCCTATGCTGGTCAACTGCTCCGGATGCCACACCCCTTTGCAGCTTCCGCAAGGTGCCCGATCCATCCGTTGTGCCATCTGTAAA
180	NAU1182	Han, 2004	7-10dpa	elongation gene candidate	na	elongation	BG444426	1	10	SSR	SSR	0	F	16	0	0*0										CTGGTTTATAATATCCCCCATTTTGTCAATTCGATATTAGATTTTTATTCTTCAGTAATGGCTTTCATGTTCTTCAACTCTCTTCTTCTTCTTCTTCTTCTTCTTCAAATCTCATGTTCTAGATTCTCATTGGCATTGCAAGAGAACTCATCAGCCACGGTCCGCTCGGGTCAGATCAATTCCAACTCAGTCCTGGTGGCTTTGTTAGACTCGCATTACACTGAGCTTGCCGANGTGGTGGAGAAAGCTNTGNTG
181	NAU1197	Han, 2004	7-10dpa	elongation gene candidate	na	elongation	BG443286	1	24	SSR	SSR	2	F	11	71	3253*1	2226*1									CAAAAAGAAAAGAGCTTAGGGGGGGAGGAGCTGAAAACTGAGGGAGAGACAGCGATGATGGCTACATCAAGACTGTTTGGCAGGTGCGGCGGATTGTTAGAAGCGGCGAAGGCTTTCTCTGCTTCCTTCGCTTCTTCGTATTCTTCTTCTTCCAGTGGAAATGGAAGGGGGCTTATGCGGGTGATACCTGTCTCTCCACAGCTGGGCAAGTTCCTTGGAGCCTCCGAAGCTTCTCGCACCGACGCCATTAAAAAG
182	NAU1201	Han, 2004	7-10dpa	elongation gene candidate	na	elongation	BG442619	1	13	SSR	SSR	1	F	27	77	183*1										CCCAAACCATTAACATAACCGATATCTTACTTTCCAACCTCTTTCTTCCATCTCCATCTCCATCTCCTTTCTGCAATTATTCCCAACTTTCCATGGCTTCCTTCACACCCAATCTAGAACCTGCCCCTGACACCTCTCTTCAGTTCAAGCCCAAGAAACCCAGGATAACCCTTCAAACCCCTTCCTCTTGTCCTCCCAATCAACGCTTCCAAAGAATTAAGCGATGGCGGACCCAACGAGACCAACACATCTACT
183	NAU1209	Han, 2004	7-10dpa	elongation gene candidate	na	elongation	BG441941	1	8	SSR	SSR	4	F	1	36	5683*1	2592*1	13238*1	4235*1							ATCCCACGTTCTTCCTTGTTTTTTTCACTTCTCTCTCTTTCTCGAAAACCGGTCACCTGAAACTCAAACGCCTCTCTGAATCCTCGCTGGAACCTGTCAATATCTTATATCTCCGGCGTCTGTCTCACGGATCTGTTCACGATGAGCACCGGCCAACTTCTCAGCATCGAGCCTCAAGAGCTCCAGTTCCCATTTGAATTGAGAAAGCAGATCTCGTGTTCCCTAAACTTGTCCAACAAGACCGACAATTATGTG
184	NAU1215	Han, 2004	7-10dpa	elongation gene candidate	na	elongation	BG441590	1	13	SSR	SSR	2	F	-261	26	2592*1	183*1									CTGAAAACCAAAGAGGGGGGAGGGGGGAAGAGAAAAAGAAGCAAAGGAAGCCATGGGAAGACCTCCATGTTGTGATAAAGTGGGTATCAAGAAAGGTCCATGGACTCCTGAAGAAGATATCATCCTCGTCTCTTACATTCAAGAACATGGTCGCTGGAAACTGGAGATCAGTCCCTACCAATACTGGGTTAATGAGATGCAGCAAAAGTTGCAGACTTAGATGGACTAATTATCTCAGGCCAGGAATCAAAAGAG
185	NAU1218	Han, 2004	7-10dpa	elongation gene candidate	na	elongation	BG441138	1	6	SSR	SSR	0	F	2	0	0*0										AAGAAATCGTGGATTGTGTAGGCAAAAATGGTGATATCAAAGAAGAAGATTAGAGAAAATGCCTTACCTCGAAGCCGTCGTTAAAGAAACGCTCCGGCGACACCCTCCGGGCCATTTCCTCCTATCTCATGCAGCTATAAAAGACACTGAGCTTGGCGGCTACACAATCCCCGCAGGGGTTCACGTCGAGTTCTACACTGCATGGATCACTGAGAATCCAGATATATGGTCGGATCCAGGTGAGTTCCGACCCGA
186	NAU1236	Han, 2004	7-10dpa	elongation gene candidate	na	elongation	BF278325	1	10	SSR	SSR	0	F	1	0	0*0										ATTTATCTTCTTCTCCTTTTCTCTCCCGCTCTTTGAATTTCCAAACTTAAAAAGCTATGTCTCAGACTGTTGTTCTCAAGGTTGGTATGTCATGTGAGAGCTGCGTTGGAGCCGTGAAGAGAGTTTTGGGGAAAATGCAAGGTGTGGAATCATACGAAGTAGATTTGAAGGAGCAGAAAGTGACTGTGAAGGGCAACGTTCAACCCGATGCGGTTCTGCAAACTGTGTCAAAGACTGGAAAGAAGACTGCCTTCT
187	NAU1237	Han, 2004	7-10dpa	elongation gene candidate	na	elongation	BF276904	1	12	SSR	SSR	6	F	7	9	13258*1	12999*1	3583*1	10*1	13000*1	1528*1					AAAAAGTATCAAAAGCCTACCAAGTACCAGACATCAATCAATGTCTTCTGTAATGGAGTTGACAGCATCTCCAGAAAGCCATGATGAGGGTAAAAATGAACTGTTAGATAATTTTCTTGTCATGGATCCAACGCTTTCTAATAGTTTGTCACTCTCTGCTGATACTTTCCTTAAAGCTGCCATGACTCTCAAGAACCAGGTAGTGGAGGTTACATGGAAAGGAAGGGGAAGTGGCGGCGGCGGCGGCGGCGGGTT
188	NAU1246	Han, 2004	7-10dpa	elongation gene candidate	na	elongation	BF274421	1	1	SSR	SSR	2	F	1	52	1991*1	13093*1									AGCAACTCTTAATAAGCATAAACTTAAATTTCAGGCTTTCACAGCAGGTAAGCTGAAGCAGATGAAGGTTAAAAATGAGAAACCCATCACCAAAGAAGAGCAGCAGCAAGATGAGAAGTCCAGTGCTGTTGATCAAATAAAGAAAAAATATGGGTTTTCTTTGCAAGGTGAATCAAGTGCAGCCAAAATGGCAGAAAGCAAGCTGCAGGAAAATTTGAGAAAGTTGCAGGGAATCAGCTTGAAGACTGCAGAGATGCAAGATAATGCAAAATCATTCTCTTCCATGGCAAGAGAACTGCTGCGCACTAAAGAAAAAGAAGATAAATGATATCTCCTATATAGCATATAATATTGTTTTGGATTAAAAAGGTTTGATTTTTTACATATATGTCCATGTTT…
189	NAU1262	Han, 2004	7-10dpa	elongation gene candidate	na	elongation	BF268486	1	24	SSR	SSR	5	F	56	39	2225*2	7*1	2490*1	2552*1	5220*1						AGCCCAACCCTGCTGATTCCTCGTTCCTCATTCTTCCTTCTCTTACCCTTCCGTCCCTCCTTCCCGGTTGCTGCCGCTGCCGCTGCCGCTGCATCTTGGCATCACCTCTAATTCCATACTTTTATTTCCTCCGCCTGCGAGATGTGATGCCGTATCATATTGTTTCATGATTTACGGTATACAAGTTTCTTCGTATTTCTTTTTCTTCTTTTACGAAATTATATTCACCTTCACCATCGGAGTTTAGGGTTACAT
190	NAU1267	Han, 2004	7-10dpa	elongation gene candidate	na	elongation	BE053700	1	4	SSR	SSR	3	F	2	25	1154*4	1991*1	2592*1								GCAATATTTCTCACATATTTCTTCATAGGCACTAGATATTCTTTATTGCAGCTAGGGGGTGCTGCTCTTTGTGTGCTTGGCCTTGGTCTAGTGCTCCTCTCCGATGCAGGGGTGGGTGGTGGAGGTGGTTCGAAACCAATTCTTGGAGATGCACTAGTAATTGCTGGCACTCTCTTCTTTGCCATGAGCAATGTTGGTGAGGAATTTTGTGTTAAGAAGAAAGACCGAATCGAAGTGGTTTCGATGATTGGTCTTTTTGGGATGCTATTGAGCGGTGTCGAGTTGTATCCTTTATGCTTGGTAGCATATGGTTAATTTATGACTTTTGAATTGAATCTGCAATTTGGCATTGCAATTATATATATATATATATATATTTTTGAGTCCATAACCTTTGGC…
191	NAU1272	Han, 2004	7-10dpa	elongation gene candidate	na	elongation	BE052877	1	6	SSR	SSR	7	F	10	9	13258*1	12886*1	1991*1	907*1	2366*1	12976*1	1084*1				ATTCTGGAAGCACGTTTCCAACCTTGACGGTCGCGAGAGCCGCCGTTACCTGGAGATGTTTTACGCTCTTAAGTACCGCAAGCTGGCTGAATCGGTTCCTCTGGCAGAGGAGGAGTAAAACAAAGGAAGAGGCGGGTTTTCCCTGGAGGATTTTTCTGAGTTCTTCATAATAATAATAATAATAATAATAATAATAATAATAATAATCTTTTGTTGTTTTCATATTTATGGCCGGACAAGAAAAAGCCTCTTTTG
192	NAU1274	Han, 2004	7-10dpa	elongation gene candidate	na	elongation	BE055780	2	12,26	SSR	SSR	3	F	8	48	4235*1	1393*1	13119*1								CGAATTGGAAATATCTGGGTACCCAATCTCTTAACCTTTTGATTTCAGGCCTAGTCTTGGAAAGATCTTCTCGATCATGACTTACTGCCATTATGGACACTGCTATTGTGGGAGATGCCATCGTCCCTCGTCTCATCTACCCTTCTCAGTCCTGCTGTTCTTAGCGCTTGCATTGATGTTGCTTGCCTTATCATCTTTAATCAAAATTGAGATAGATATGGAAAGTACTGGGGACAGTATGACATGGCTAGTTTT
193	NAU1277	Han, 2004	7-10dpa	elongation gene candidate	na	elongation	BE053679	1	6	SSR	SSR	4	F	43	9	13258*1	1991*1	907*1	2366*1							CCATTTTTGAGCCCATTTCTTCCCTTTCAAAGGGATACTTTGAGACCTGAAAGGAGAACAACAATGAAGGTGTACGAGGAGAGTGGTTGCTTTGATCCTCACTCCATCCCAGATTGTCAGGAACTGATGGGGTTGCCAGGGACCACCCCCACCAACTGTCACAACAGTTTGGAAGACACCCTTAATGTCTCTTCTTACAATCACCATCACCATGAGGATGCCTCCGCCGCCTTGGATATGGAACCCCACCAACAC
194	NAU1278	Han, 2004	7-10dpa	elongation gene candidate	na	elongation	BE052577	1	12	SSR	SSR	3	F	39	30	12999*1	849*1	2653*1								CTGCCCCATTCAAACTTAGACGTCAGGTCTTCACCATTTCCCCTCGATTTCCATTCCTTTGACTTCCTTTCATCATTTCAAGAAATGGGTTCAGGAGAAAAGGTATTTGTTTATGAAGATCTGGTGAAGCACAAAGACAGAAATGATTGTTGGCTTTTGATCTCTGGAAAGGTGTATAATGTAACCCAATTCTTGGAGGACCATCCTGGTGGAGATGAAGTTTTGCTTGCTGCTAGTGGAAAAGATGCGACCGAT
195	NAU1280	Han, 2004	7-10dpa	elongation gene candidate	na	elongation	BE054013	1	20	SSR	SSR	5	F	7	16	20*2	245*2	13181*1	183*1	13258*1						CTCGCAGCGGTAGCCAATGGGGCTTGGTTCGGCAGGCTAAACAACGCCCAAAATGAGTGAAGTTCTACAGATGTTGGATGAAATTGTGGAAACTGCAGATATGCTAAGCCCTCAACCCGCTACGAAGAGTTCAATTCCAAAACATGTTTCAGAACTATCAAAAAGAGAGCGATTGAAAAGAAGGTTCATTGATCTGATAAACAGCGACAAAAGGTGTTTCGTTTGGCGAACATGGAGACCGAAGATTGTGAGAACTACATAAGCAATTATCAGGTCGAGTTTTGTCTACATTCATGTATTCGTATAAAAAACAATTGTAAAGGTTTGAAGGAGATAATCAACTGCAAGTATTATGTATAGGCTTTGCATTTGTAGGAAGTTATATATATATATATATAT…
196	NAU1290	Han, 2004	7-10dpa	elongation gene candidate	na	elongation	BE052471	1	20	SSR	SSR	6	F	30	30	1790*1	1316*1	5752*1	3369*1	12998*1	2554*1					GGAGGAAGGAAGAGGAAGATCAAAATCAGCAAGAGAAAGATAAGAGTGAAAGAGAAATTCATGGATTTTTGGCATAAGATGATTTTCCCTGTTCGTAGATTTTGGTTTACTGTTTCTTCTCCTCTCAAAGCTCGCAAAAACGGTGCAGGGCTATTGAAACTACGTGATGATATACAAACATGTGGGTACCAAGATGTGCAGGTGATGTGGGAGATGCTGAGAAGATCCGAAACTGAGCATCATCATCATCATCATCCCAAGCGCAAGCAACGACCCTTTTGGCGAGTTTTTGTATGGTCTTCTTCTAACAACACTTCTTCATCCACATCCTTGTCGGCCGATCATGCTTGATTTTGTTGATAGCCATTTGGATTTGGGGTACTTGATGATGATATTATA…
197	NAU1301	Han, 2004	7-10dpa	elongation gene candidate	na	elongation	BF279108	1	12	SSR	SSR	12	F	0	47	234*8	2972*3	5943*2	496*2	5059*1	2072*1	19*1	1289*1	788*1	3306*1	GCAAATTCGGCATTGTCAGGAGGTCCCCACTTGCAGAGAAGTGCTAGCTTTAATACAGATTCATATATGCGATTACCAGCATCGCCCATGTCATTTTCTTCCAACAATATAAGCATGTCAAGTTCATCAGTTGTTGATGGATCTTCTGTAGGCCAGCAGGGCTCTCATCAAGACACAAGTGTCCAACAAATGCAGCAGAGTCAGCTGCTGCAGCAAGGGGCCTCTACTGCTACGTCTTTGCCTGCATCACAAACT	12969*1
198	NAU1305	Han, 2004	7-10dpa	elongation gene candidate	na	elongation	BF278307	1	7	SSR	SSR	1	F	0	39	1152*1										GTTTACTTTCTGTTAAAACCCAGTTTTCTTTTCCTTATGCTTCACTGATCCCATGAAAATTTGTCCTCTTTTTGTGTCATATATATCTGCAAGAGAGTGACATCATTTATATCCTTAACTAGTTCATATAATCATTTGTTCGAATAAACTTAGCTTAATCTTGATATAAAAGAATGGGTCTCTCAAGTCTCCCAGCCCCATCAGAAGGAGTGCTATGTGTACTCTTGGTAAACACAGCTTTATCCATATCTATGG
199	NAU1360	Han, 2004	7-10dpa	elongation gene candidate	na	elongation	BF272117	1	9	SSR	SSR	5	F	8	44	1145*1	417*1	13009*1	1702*1	7247*1						CCAAACTAAAAATCTTGTTCCAAGATCCCTATATATTTTTCTGGTTTTTTTCTCAGTTCCCAAACACTTCAATTTCCCAGAGTTATCAAACAGTTGAAATACATAGAAAGCAATGAGTCGGAGAGCAAACAGTCCAAAGCTGGAATTGACGCTGAAGCTATCACCACCACCACCAAGGGCGGCGCCCAACCAACAAGTAGGTTCGCCCAACACATCGGTTTCGTCGTGGGAAATGTCTCTTGAAAGCTCGTGCGT
200	NAU1362	Han, 2004	7-10dpa	elongation gene candidate	na	elongation	BF271371	1	7	SSR	SSR	3	F	1	31	2909*1	2592*1	1084*1								GTTGCATTGCAGACCATTTTGTCTTCAAATATACATGACTTGAATAATGGAAACAAAGTACTAGGTCCACCAAACTCTTCATTATGATACCTCATTAGTTGGATGAGGATAAATTATCTGATTTGCTGATTGGAAAGCTATTTCATTGTTCTCGAAGTTTCTACACCCAACACCCATATCCGACACATTTTCGGACATGTGCATGGAGATACGACCTCCAAGGATCCTCCAAATATATGAAAATACATAATAATA
201	NAU1366	Han, 2004	7-10dpa	elongation gene candidate	na	elongation	BF270826	1	21	SSR	SSR	1	21	30	907*1											CTTTCCTTTTGCTTTGCTTTGCCCCCTCTGTTAATGGAGATCAATGCCGTAAACCAGACAAATACACCCACTTTTTACAGCAAAACCCAGCAAAACCCTTTGATGGGAAGTGCATTGCATGAAGCTTTTCCCACTTTCCAAACAACCCGGGGCACCACCAGGAAAAGGACAGTCTACTTGAAGTCTCAAAACAAGGATTCTTTGAGAGAGGAAGAAGAAGAAGAAGAAGAAGGAGAAGACGATGATGATGATGATGATGAGAGGATAGAAGTAAAAAGAAAGATTGTGGCATTGCAAAGGATAGTTCCAGGAGGTGAAGCATTAGGGGTGGATAAGCTGTTTGAAGAAACTGCTGGGTATATATTAGCTTTGCAGGGTCAAATTANGGCCATGAGAGTT…
202	NAU1369	Han, 2004	7-10dpa	elongation gene candidate	na	elongation	BF270445	2	8,24	SSR	SSR	4	F	10	178	3583*1	969*1	183*1	2366*1							AATTATTTTAGTTTGACGAATCTCTGTTTTTATTTGGTAACTGTGAAAATTTGTTGTTATTTCCTTTTTCTCGATCTGTTAGTAGCAAACAAGATTCGATTTTAATTTTTTTTTTTACCTTTTAAGGAATGATTACTTGATTAGAGAAGAGTTGTTTGATTATCTCATTTGTTGATAAGTTACATGAGCTGATTTTCAATAGCGATGTTTTAGCGGTTTTGAACTCTTATCTTTTTTTTCTTTTATATTTCCATT
203	NAU1372	Han, 2004	7-10dpa	elongation gene candidate	na	elongation	BF270063	1	5	SSR	SSR	1	F	5	30	907*1										GTTGTAAGCAGAGAAGTCTCCTCCTCTGACAAACCCAAACCCAAACCCTGTCAAATCTTCTTCTCACTTTGAAACAGATACTTGTATAAATCCTTACAAGAATCATATATATAGAATCTCTCACTTTATACTTCGTTACTTATTGCAAGAAAATATCAAATTTGGTTCGCTTGTAGAAATTTCCATATGGTTAGTTGGGTTTCTGATTCAAAAGAAAGAAAAAATGCTGCTGATGAGAAGCTTATCTACACCAAT
204	NAU751	Han, 2004	7-10dpa	elongation gene candidate	na	elongation	BQ415304	1	16	SSR	SSR	4	F	26	19	20*1	1132*1	183*1	13208*1							TTTTTTTTTTTTTTTTTTTTAAAATTAAGAGTTTCTACATTCATAATCAATGCCACGGAGTACAATTTGCAAACGCTCGGTAATGGCTACCGACATAGATTTAAATGTAACAGAAAACATATATATATATATATATATGTGTGTGTGTGTACAAGTTTATGCCTCTCTCTCTCTCTGTCTAATTTTCAACTTCCACTCTTGCAGCTATCAGTTTTTTTTCAAACAAGTTCTCCTTTGAGTGCAGCTGCGGCTCTTTGGATGGCTCTAGCAACTCTCCAGATTTCGTGTTTAATTGCTGCATGCCCGTCCTTTTGGCTCATGTTCTTTGATTCAGCCATGGCATCAGATATTCCAGGGAAGAACTCCAATCCACTCTCGTAGTTGCTGCGAGGTCCATAA…
205	NAU858	Han, 2004	7-10dpa	elongation gene candidate	na	elongation	BQ414292	1	9	SSR	SSR	2	F	89	65	4786*1	4230*1									TTTTTTTTTTTTTTTTTTTTTTTTTTTTTTTTTTTTTTAAAAAAAAAAGCCTTCCATTTCATCAACATTTCGTTTCTTTTTCCAACAAAATTCAAAAACTTATTGACCCAAATGCCAGAATTACAATAAAAGAGTAACCCCCCCCCCATTGAACTTTTTCACTGGTCTCCCCTAGTTAGCCCAGCCCCAACCAAAAGGAACAAAAGCTGGTGGTTGGGTGCTGTCCCCATCACTGAAACTAGAAAATCCTTTATT
206	NAU861	Han, 2004	7-10dpa	elongation gene candidate	na	elongation	BQ414239	1	5	SSR	SSR	1	F	50	9	13258*1										TTTTTTTTTTTTTTTTTTTTTACTTGGAGCTGCAATTTTTTCTTGCATTAAGTACTAACAAAAATAAGAAGATATTATAGGGAAAAGGTAGGGATTTAGACTTTGGGGGCATGATTTTGATCATTTTTGGATCCACAGAAAATAACATGTCCAAAACTTGTCCCATTAGCATTACAAAGCTAAAACTTGCACTCCCCATACATACATACATACATACATACATACATACATATATATATATATTGATTCCTTCTA
207	NAU869	Han, 2004	7-10dpa	elongation gene candidate	na	elongation	BQ413388	1	4	SSR	SSR	1	F	61	47	1393*1										TTTTTTTTTTTTTTTTTTGATCAAGCACCAGTCCATTAAGAATCTCAAATAAAAACGAAGTTGGGAACAGTTGCATCAGGTATATAATAATAATAATAATAATAATAATAATAATAATAATAATAATAATAATAATAATAATAGTTACTATAACCTCAAACCTTTTATTTATTTATTTTCATACACTCTCAGGCTCAGCTAGTTACTATCATCTGCTACTGCAATTGCATTGTCGTTTTGGCCCAGCAAACTACTTATGGATCGAGCTTTAACCATTCCAAGCTTCGCTCTCTTCTTTGTCATCATCAATGGCTTCTGATCCTCTCCTTCTGCATCATTCCCACCACTTTCACCATGCAATTCACGCTTTGCTAATTGTTGGGACGAAGAAGAAAGATT…
208	NAU882	Han, 2004	7-10dpa	elongation gene candidate	na	elongation	BQ412880	1	8	SSR	SSR	2	F	0	20	1911*2	2592*1									TTTTTTTTTTTTTTTTTTTTTTGAGAAAAAAATATCTGAGAATTTTCATAAATAGGTGTCTGAAAATGGTTCTTAATGGAGTAGTGTCATCATCCATTAGGCACCAACATATGAGTTGGATATATACTGCATATAATGGTGAAAGGCAATGGCAATGGCAATGGGAATGGGAAAGGTTATTTGAGCTTCTTACTAAAGTCTGAGAGCTGGAGTAACTGAATTCTGGAAATGTTAGCTGCTTCTTCCCTCTCTTTT
209	NAU884	Han, 2004	7-10dpa	elongation gene candidate	na	elongation	BQ412605	1	3	SSR	SSR	1	F	1	96	18*2										TTTTTTTTTTTTTTTTTTTCAAAAATAGAAGAGCAGAATTGAATACTTAATTATATGTCAAAGAGTCATAATCTTAGAGCTGGAGGACATAACAAATATGCTCTCCTGAAACATAAAACACCTACTACTACTACCACTACTACTACTACTACTTATATCAACCATTTCCCAGCGCAGTTACTTTGGGCCAATGTCCTTGAGACCACAGATCTGCTCCTCCCCCATAGCCGACATAACAGACACAACCAGATCTTTCCCCTCCGCAAATCCATCCTTTATCTGCGTCAGCAGATTATCATCAGTTGGAAGCCTGAGATCATCCTTCGCTCATGCC
210	NAU891	Han, 2004	7-10dpa	elongation gene candidate	na	elongation	BQ412087	1	24	SSR	SSR	1	F			3253*1										TTTTTTTTTTTTTTTTTTTTCATATTAATTGATAATAATAATAATAATAAAAGAGGAAAAGCATATGGGTTTTACAAGTAATGGACCATGCAGAAACCAACCAATGCAACAACATCATGTCAATCCAATTTGCTCACTAATGGAAATTTTGGTTCCACAAAAGTGGGGGAAAGTGAAAACTGGAACTAATGGAACCAACTCTACTACTCAATACTACAAGATGTCTAATGAAAAACAATCAACATTATAGTCCTG
211	NAU895	Han, 2004	7-10dpa	elongation gene candidate	na	elongation	BQ411825	1	1	SSR	SSR	10	F	22		12994*1	19*1	2592*1	183*1	899*1	10*1	12*1	210*1	5204*1	10638*1	TTTTTTTTTTTTTTTTTTAAAATCAAACATACAATTTATTCATTTGGTTATGTTCAAGCTCTAAGAATCTGCAATCACATTGATGCCAACTGAACTAGCCACATGATGCACACTTCACACACATGTACACACTTGCACAGACATACATACATACATACATACATACATACATACATACATACTTTCTTACAACGACGCCCATTTTTTGCAAACTAATGCCTCAACAAAGAACTAAGAACAGAAGAAATCTGCAATTGATACACATGGTGATTTACGTCGTAAGAATGTCTGGAAGCTTAACCGAGTGAGTTCCGATTACTTTGCCACCAACATCCGGGAAATTTTCATATCCAGGGAGTGGTTTCACTTTTCCGTCAATATCTACTTCCAAAGGATACC…
212	NAU904	Han, 2004	7-10dpa	elongation gene candidate	na	elongation	BQ411093	1	20	SSR	SSR	8	F	35	9	13258*1	20*1	13161*1	1991*1	1256*1	183*1	2366*1	13129*1			ATTTTCTGTTTCATTTTATTTCTATTTCTATCATTTATTTGCTTCTATAGTGGTTTCTCAAAATCCGCGAAGATAGATTCGGATCGTAAGAGGAAGAAATCTTCGATCTCATCCGCAGATCGAACGGCGGCGAAGGAGGGCGATAAACATAAAGATAAAGCTCCCACTTCCTCCACCAATCACCACCACCACCACCACCACCACCACCACCACAAAAAGAAGAGCAAGATGTCTTCTTCATCGCCCGCCAATCAAGTGAGGGCTTCTCACATCCTCATCAAGCACCAAGGCTCCCGCCGTAAGGCCTCTTGGAAGGATCCTGAAGGTCGCGTAATCTCCAGCACTACCCGAGATGCCGCCGTCTCACAGCTCAAAGCCCTCCGTGACGACATCACTTCT…
213	NAU905	Han, 2004	7-10dpa	elongation gene candidate	na	elongation	BQ411088	2	6,25	SSR	SSR	1	F	2	28	1109*1										TTTTTTTTTTTTTTTTTTGGCTGAACTTTGCAATTTATTAAAAGGCAAGTCCTTTATTAGTACTGAATAATAATAATAATAATAATAATAATAATAATAATAATAATAATAATAATGTGTTTCTGACCTATCTATAATTTTAAAGCGAGCAATGGAAATACTAGGCTCTCTTCGTTTACAAGGATTACCTCCCTTGCTTGTTATTTAATGAACTGGAATTCCAAAGTAATGAGCTTACACACGAACAACCTTCGC
214	NAU911	Han, 2004	7-10dpa	elongation gene candidate	na	elongation	BQ410928	1	19	SSR	SSR	3	F	196	46	5396*1	2552*1	2225*1								TTTTTTTTTTTTTTTTTTAATAAAAGAGAAAAAATCAAACCATGTATTGATTTCAGATGAGGTACATATTAAGCATCAATGCAGTGTGTTGCATTGCTTATACGAGAGAAATAAAGGCAAAAATAAACAAAAAAAAAATTAAGGCTTAGGATGTTTGGGGGTTGGAGTTGGATGAGTAGTGACTCCATGGTAATCTAAGTGGTAATTAACAATCTCATCATCCATATGCCCATTAGAACCTTCCCATGATGAACC
215	NAU915	Han, 2004	7-10dpa	elongation gene candidate	na	elongation	BQ410665	2	12,26	SSR	SSR	5	26	17	1109*2	2416*1	5678*1	13057*1	1217*1							TTTTTTTTTCTTTTTTTTGTTTAAACAAATAATCAATTTCATAACACATCATTCATAATACTTTCAATTATCATCTCTTACAATTTCAATATCATAATTGATATTCAAATAACTTTTCTCAATTGCGTACACATATCATTTCACTATATCAATATTCATTTCATGAACCAATTGGTTCATACATTTCATGTAATGGCCCATTTTCAGTAAAATCAGAATAGTGGTTGTAGTGAGCCAAATATGCCCGGGCCCGTT
216	NAU921	Han, 2004	7-10dpa	elongation gene candidate	na	elongation	BQ410481	1	10	SSR	SSR	8	F	0	30	1790*1	19*1	1316*1	778*1	3583*1	3417*1	1289*1	2006*1			TTTTTTTTTTTTTTTTTTTTTTTTAATAATAACAATAATAATAATGATAATCATCTCTCAAATAACGTTTCTAACTACATTTAAGTGACATAAGAGAGAAGATCCATGTGCTTCGGATACTCAGACCCAAAAAAAGAATATAATATACCTGACCCGACCCAACCCATCTGGACCTACATTACATGCTTTATGTAAACTACAAAAGGAATCAAAATAACATGACACAAATACACATCCCTACAAAACTCAGATGAA
217	NAU936	Han, 2004	7-10dpa	elongation gene candidate	na	elongation	BQ409824	2	9,23	SSR	SSR	0	F	27	0	0*0										TTTTTTTTTTCTCTTTTTTTTTTGAACTAAAACAAAATATATTTTGCTCAGAACTTTATCATCAGTACGTATATGCCTGATACAAGCTCTATAAACCGATACACTCACTATGGGAAAACCAACACATACATTGAAACCTACCAATTCTAGTAAAAAAGAAAAAGAAAAAGAAACGCCTACCAAATCTAGTGTTTGATCATATTGATGACATTTGGAGTTGGAAAGTAAGTAAATTTGTGTTCATAATTGTTGTAG
218	NAU943	Han, 2004	7-10dpa	elongation gene candidate	na	elongation	BQ409456	2	3,12	SSR	SSR	3	12	30	496*1	210*1	2653*1									TTTTTTTTTTTTTTTTTTTTTTAATACTAAAAATAATCTGTTCAATTTCTCGTCAAATAATAATAATAATAATAATAATAATAATAATAATAATAATAATAATAATAATAATAATCCTTCAATTCAATAGAAATTAGAAAGTATTGTTTAAAAAATATAAATCTAAAAGAAATATACACAATTTTCCATAAAATAGAAGAAGAGGAAGAAGAAGCAGAGATCCAGATCAACCAACAACTGAAAAACCAGAAGAAT
219	NAU966	Han, 2004	7-10dpa	elongation gene candidate	na	elongation	BQ408211	1	16	SSR	SSR	0	F	0	0	0*0										GCTCACTATCAGCTATCCCAAGCTCAAGCCCTTGCTCAGGCTCAGTCGAAAGCTCAAGCTCAAGCTCAAGCTCATGCCCAACTCCAAGCACACTTACAAGCTCAAGGTTTGTCCCTTAACCAGGCTCAGAATGCTGGCTTTGGGACATTAGGTTCGTCTTCACCCTCCATGTCTACTCCTGGCAGTGCAAGTGCAAAGAGAATCCTTCAAAGGCCCCCCATGCGCCCTCCTGGTGTTCCTATGATGAACACAATGTCACCTTTGAGAACAATGGAACTTACAGCCGCTGCACGTAGAAAGAAGCAGAAGCTTCCTGAGAAACAACTACAGGATAGAGTGGCAGCAATTCTTCCTGAATCTGCTTTGTATACCCAGCTTCTTGAGTTTGAGGCACGTGTT…
220	NAU967	Han, 2004	7-10dpa	elongation gene candidate	na	elongation	BQ408202	1	11	SSR	SSR	1	F	106	77	183*1										TTTTTTTTTTTTTTTTTTTTTAATGTAAAAATCACACCAACCCATTTTTGCTATTAACAACAAATATTTGGTTTACAACAAAGATTTCTCATCACTTTTTTATCTTATAATAATAATAATAATAATAATGAACATAAAAATGAAAACAAAGAGAAAAAAATTTATTACAGCTGTTTTTTATACACTTAACAAACAGCTGAATCTCAAAGTAAAATTTGTACTTCACCAATATCACACGCATGTCACTCCCGGTATTTGGATGCTGCAGGCTTACAGGTTTTCTTTTTTTTCCTTTTTCTATTTTGTTGCTCTAAAAAGCTGGCTTCCAAGGGTCACAGTTGGGCTTCCTTCCCCCATCACCGTCGTCAAGCTCATCTCTTTATCGAGTATCCGATCAAG…
221	NAU984	Han, 2004	7-10dpa	elongation gene candidate	na	elongation	BQ406949	1	21	SSR	SSR	1	F	20	104	2209*1										TAAAGACGAAGAGTGTGGAGTACATGCCATTTTTACTCTCATTTTTCTTGTTCCTCAATGCTGGTGTTTGGTCTGCTTATGCATTGCTTGTGAAAGATATCTACATTGGAGTGCCAAATGCAATTGGTTTTATCTTGGGTTCAGCTCAGTTGATCCTCTATCTCATGTACAATAACAAAAAATCAGCTGAGGCCGTAGAAGAAGAAGAAGGAGGAGGAGGAGGAGGTTCAGCTCATTTGGTGAAAGGAGGCATTG
222	NAU986	Han, 2004	7-10dpa	elongation gene candidate	na	elongation	BQ406802	1	19	SSR	SSR	4	F	24	30	1790*1	1316*1	778*1	13000*1							TAAACCATCCAAGCCCCAACAAACAAAACAGCTCCTCGTTATCTCCAATTTCAAAATCAAAATCAAAATCAGAATCAAAATCCAAAGATCTAAATCTAAATCCGTCTCCTCTCCTTTCTCTTTCTTTAACCTTACAATTAAGGAAAGAAGATGAAGAGAGTCTTCGGCGTTAAGAAAGACAAGGAACCCCCGCCTTCTATCCAAGATGCTACCGATCGGATCAGTAAAAGAGGGGATACGGTTGATGAGAAGTTG
223	NAU998	Han, 2004	7-10dpa	elongation gene candidate	na	elongation	BQ406381	1	14	SSR	SSR	2	F	9	37	234*3	2972*1									TATGAACCAAAAGCCCTGACCCCGAAATCCAAAGCCGAAGTCTCTCTCTCTCTCTCTCACACACGCACTCACTCCGTCTCTCATGTCATGTCATGTCATGCAAGTAGCACCTAAGCTTTTAAGTTTTTAACCCCTCTCTGCGCTCTCTCTCTCTCTCTCTCTCACACACACTCCCTTCACCCCACGACATTTGTTTAATTGTGTCACTTGGCCAGCTCATTCACATCCCAAAAACACACTACTCCAACACCAAACCACCCCCCTCTCTCTTTCGCTCTCTATCTCAACGTATTCTCCACCAGATCTCCGGGAGTAATCCCATAAAGATGCGTGTTTTTCCAGCCCTTCCTTTGGTATATAGGCTTTAGACCTGTTATAAAATCCCTCAGCCAACAACTT…
224	OSH-0161(02)	Chen's lab dissertation	3 dpa	cyclophilin (cyp)	g	fiber initiation	OSH-0161(02)	Na	Na	RFLP	RFLP	1	p	0	79	72*2										AAACCACTCCACTACAAAGGCTCTAAGTTCCACCGCGTGATCCCTGATTTCATGTGCCAAGGAGGTGATTTCACAGCCGGAAACGGAACCGGAGGTGAATCGATATACGGATCTAAGTTCGCCGACGAGAACTTCATCAAGAAGCACACCGGAACCGGCATACTATCCATGGCGAACGCCAAAGCCATTGAAAAAGTTGGGTCTAGCAGTGGAAGAACTGCTAAGCCTGTCGTTATTGCA
225	OSH-0321(12)	Chen's lab dissertation	3 dpa	leguman-like proteass	g	fiber initiation	OSH-0321(12)	Na	Na	RFLP	RFLP	3	p	0	31	12989*2	2536*1	3566*1								CATTACCAGTCCTCAGGGGGGTCCTAGTTCTTGAACCATAGGTGAAGCAGACTTATACCACTATTATAGCTGTTCCACCGTCGTTCCAGATTACATAGCTATGCCCAATTTCCGGTGTACATATATAGTCGGAAAGTTATTTGGCAATTGTATTGGTCGTTGCTGTATATATTCCCTATAGTTTGTTAGCAGATGTGTAGTTTGTAATTCCATAAAAATGAAGGACGCGTTACTGCTATTTCTATGTAGCCGACTGGTGC
226	OSH-0326(11)	Chen's lab dissertation	3 dpa	hypothetical protein	g	fiber initiation	OSH-0326(11)	Na	Na	RFLP	RFLP	6	p	0	35	1635*3	2536*2	13151*1	3529*1	3566*1	13008*1					ATTGATTATGACGCCTCTATTTAGGCACTCTGCCGTCCTCATGAACTTCTTGAAGTTCTTCAGTTTCTTCCTGTGGAAGAATGTTCCCCAGGGGGCGGCGACGACCTGCTACGTGGCCCTCCACCCACGGCTGAAGGGAGTCACCGCGAAATACTTTGTAAACTGCAATGAGATGACACCAAGTTCATATGCAAAAGATGAAGCTTTGGCAAGGAAACTATGGGATTTCACTCACAAATTGATTAACTCAGTTTCTAAACCTTGAATCCAATATCGCAAGCTCTCTCTATCAGAGATGAA
227	OSH-0143(01)	Chen's lab dissertation	3 dpa	protein kinase	g	fiber initiation	OSH-0143(01)	Na	Na	RFLP	RFLP	1	p	0	26	2592*1										GATCTTGAGCCTTCANATATACTGCGGGATGATTCTGGGCATCTGAAAGTTGCAGACTTTGGAGTTAGCAAGATACTGCGGGATGATTCTGGGCATCTGAAAGTTGCAGACTTTGGAGTTAGCAAGTTGCT
228	OSH-0444(07)	Chen's lab dissertation	3 dpa	N.tabacum NeIF-4A11	g	fiber initiation	OSH-0444(07)	Na	Na	RFLP	RFLP	0	p	0	0	0*0										TTCCGCTCTGGTTCATCTCGTGTTCTCATCACCACCGATCTCCTTGCTCGAGGTATTGACGTGCAGCAAGTCTCTCTAGTCATAAACTATGATCTGCCTACTCAACCAGAAAACTACCTCCACCGTATTGGTCGAAGTGGAAGGTTTGGGAGAAAAGGTGTGGCCATCAACTTTGTGACTACAGATGATGAGAGGATGCTTTTTGACATCCAAAAGTTCTATAATGTGGTCATTGAGGAGCTGCCATCAAACGTTGCTGATCTCCTTTGATGAGATT
229	OSH-0836(08)	Chen's lab dissertation	3 dpa	initiation gene	g	fiber initiation	OSH-0836(08)	Na	Na	RFLP	RFLP	11	p	0	40	1093*4	72*3	367*3	3984*3	1485*2	5071*2	1791*2	2902*2	5748*2	5053*2	AACAACCTTCCCCAAATACCAATAAGGAACAAATGAGATGTGATATATATAACTCTCCACAACAACAACCTTCCCCAAATCCCAATATTCTCTCCTCAAATCTCTCCCCTTTATCACTCCACCAATTTCTCCTCAACTCTCTCTAAAATTCCTTTAGTAGTATTTCACTCCAACTCTGCCACTTACACGACTCAAGCAACAAAATAAATATCCCATTGCGCAACCCAAGACTTGAACCTCAAACCTCACAGTTACACAACATGCCACCTAGCCACTAGACCATAAACCCACT
230	OSH-0954(09)	Chen's lab dissertation	3 dpa	vacuolar H+-ATPase subunit E	g	fiber initiation	OSH-0954(09)	Na	Na	RFLP	RFLP	1	p	0	40	1607*1										AATACATGGAACAAATAACTTAATCACTATGCTCTATGGCCGAAGACAAAAGCTGCTGAGAAAAACAATACCATCTTAAGCCTTCAAGCAGCAACCTGACCAAAAAGCCACTTGCGGATCTCTGGAAGTTTCTTATTGAATGCAACATCCAACCGTGCATCCAGGGTATTCTCAAACACAATTTTTCCATCTCGAGATGCTATGACTACACCTCCAGAGCAGAAAGGTCCATGAGCCTCAGCATGATGATGGAAAAAACCATGATGATGAGAAGGGCCAGGGGGAAGATGGACATCATCAACGATTATCTCTGGTGGATGAACATTCACTTTAGAAGCATATTCCTCCTTTGCTGAATCCAGAACAGACACTTACGGATCACTGGGAGTTTCATACGGA…
231	OSH-1015(10)	Chen's lab dissertation	3 dpa	vacuolar H+-ATPase subunit B	g	fiber initiation	OSH-1015(10)	Na	Na	RFLP	RFLP	1	p	0	28	211*1										CTGATGTGTCTAACCAGCTGTATGCAAATTATGCTATCGGTAAGGATGTGCAGGCCATGAAAGCTGTGGTAGGAGAAGAGGCCCTCTCCTCTGAGGATCTGCTATACCTGGAGTTCCTGGATAAATTTGAGAGGAAAGTTGTTACCCAAGGAGCATATGACACCCGCAACATCTTCCAGTCACTCGATCTGGCGTGGACTCTCCTCCGCATATTTCCTCGTGAACTTCTCCACCGTATACCAGCGAAAACTCATGACCAGTACTACAGTCGAGATGCAGGTAATTGAAGGAGGCAAAGTGATGCCCTTAGATTGCCTCCT
232	P1A03	Ji, 2003	10 DPA fiber	elongation enrichment gene	g	fiber elongation	CB350479	Na	Na	RFLP	RFLP	1	p	0	23	13189*1										ACGATATCAATGGTTGCTGGACGGGGTCGGCCACTCTCCTTCCAGATGGCCGAATCGTAATGCTTTACACCGGCAGCACCAATGAGTCCGTGCAAGTCCAAAACCTTGCATATCCCGCCAACCTATCTGATCCCCTCCTCCTTCAGTGGTTAAAATACCCGGGTAACCCGGTTGTTGTTCCCCCAACCGGGATCGAAGACGAAGAGTTCCGAGACCCGACAACAGCTTGGCTTGGACCCGATGGTTCCTGGCGGATTGTTGTTGGT
233	P1A09	Ji, 2003	10 DPA fiber	elongation enrichment gene	g	fiber elongation	CB350406	Na	Na	RFLP	RFLP	2	p	0	16	13188*1	13156*1									GGGCCGCCACCTTAAGAAGAGGCCAACTGAGTTCCGTGTAGATAAGGTTCTCCAGCCCTTCGATGGGAACAAATTCAACTTCACCAAAGTCGGACAAGAAGAGGTGCTCTTCCAGTTTGAAGCAAGTGAAGATGGCGAAGTTCAGTTCTTCCCAAATGCTCCCATTGATGTTGAGAATCACCCAAGTGTTGTTGCCATAAACGTTAGTCCTATTGAATACGGACATGTGCTGTTGATCCCTCGAATTCTTGAATGCTTGCCTCAGAGGATCGACCGTGAGAGCTTTTTGCTTGCGCTCTATATGGCAGCTGAAGCTGGGAATCCGT
234	P1B01	Ji, 2003	10 DPA fiber	elongation enrichment gene	g	fiber elongation	CB350407	Na	Na	RFLP	RFLP	1	p	0	33	13239*1										ACATTGGAGGTTTTTTTGGAGGTTCATACACTGGTGGTTTGGGTTCAGGTTTCTCTTTCTTTGGAGGTGTATAAACCGGTGGCTTTGGCTCGGGCTTCTCCTTCTTTGGAGGTTCATATACGGGTGGTTTGGGTTCAGGTTTCTCTTTCTTTGGAGGTGTATAAATCGGTGGTTTTGGCTCAGGTTTCTCCTTCTTTGGAGGTTCATATACTGGTGGTTTAGGTTTAGGCTCCTCTTTCTTTGGAGGTGTATAAACTGGTGGCTTTGGCTCAGGCTTCTCCTTCTTTGGAGGTTCATACATTGGTGGTTTGGGTCCATGCTTCTCTTTCTTTGGAGGTGCATAAACCGGTGGCTTAGGTTCAGGCTTCTCCTTTTTTGGTGGTTCATACACTGGTGGCT…
235	P1B02	Ji, 2003	10 DPA fiber	elongation enrichment gene	g	fiber elongation	CB350408	Na	Na	RFLP	RFLP	1	p	0	33	13239*1										ACAGCCATGAGCAACTGGTCTCTCTTCAAACATGAAAGAAAACATTACTACATTCCATACAAGAATAAAACAGAACATCAGCCGGCAGTTCCTCTTATTATAAATACTAATTTTTCTAGTAGCTCAATTGTTGGGAATGGCTAGTCGATGGGAGCATTCTATTGAGGCTTCCCCAAAGGTGGATGTCCTGGATAGTGACCGTATGGTGGCTCATGTGCTGGAGGCTCATAAACTGGTGGTTTAGGTTTTGGCTTTTCTTCCTTTGGTGGTGCATAAACTGGTGGCTTAGGTGGTTTTGGCTCATATATTGGTGGGTTGTTGGGAGGTTGATACATTGGTGGCTTGGGTTCTGGTTTTTCTTTCTTTGGAGGTGTATAAACCGGTGGCTTTGGTGGCTTA…
236	P1B03	Ji, 2003	10 DPA fiber	elongation enrichment gene	g	fiber elongation	CB350409	Na	Na	RFLP	RFLP	2	p	0	80	85*1	13239*1									ACGAACCTAAGCCACCAAAACCACCGGTTTATACACCTCCAAAGAAAGAGAAACCTGAACCCAAACCACCAATGTATGAACCTCCAAAAAAACCTCCAATGTATGAACCTAAGCCACCGAAGCCACCGGTTTATACACCTCCAAAGAAAGAAAAACCAGAACCCAAGCCACCAATGTATCAACCTCCCAACAACCCACCAATATATGAGCCAAAACCACCTAAGCCACCAGTTTATGCACCACCAAAGGAAGAAAAGCCAAAACCTAAACCACCAGTTTATGAGCCTCCGGCACATGAGCCACCATACGGTCACTATCCAGGACATCCACCTTTGGGGAAGCCTCAATAGAATGCTCCCATCGACTAGCCATTCCCAACAATTGAGCTACTAGAAAAAT…
237	P1B06	Ji, 2003	10 DPA fiber	elongation enrichment gene	g	fiber elongation	CB350411	Na	Na	RFLP	RFLP	1	p	0	16	13188*1										ACGGCTCATTCCTTATTGATACCTTCACAAACTTCGTCAAGAACCTCTATGGGTTGGGAGCTAGGAAAATTGGGGTTACCTCACTTCCACCGTTAGGTTGCGTTCCATTAGCAAGAACATTGTTCGGTTACCACGAGAAAGGATGCATCTCCAGGTTCAATACCGATGCTCAACAATTCAATAAAAAGCTCAACGCCGCAGCAGCCAATCTCCAGAAGCAGCATCCTGGTCTTAAGATTGTGGTTTTCGACATATTCAAGGCACTTTACGACATTGTTAAATCTCCCTCTAACTATGGTTTTGTTGAAGCAACAAAAGGGTGTTGTGGAACTGGAACAGTAGAGACAACCGCATTTTTGTGCAATCCAAAGGCACCAGGAACTTGTTCCAATGCCAGCC…
238	P1B08	Ji, 2003	10 DPA fiber	elongation enrichment gene	g	fiber elongation	CB350412	Na	Na	RFLP	RFLP	0	p	0	0	0*0										ACAATATAGCAGAAGCTACGGCGGCTATGAGGATGAGAACGAGGATAGCTATGGTGGTCCAAAGGCAGCAAGAACAGCAAGAGCGGCGGTAGCGGTGGCGTTCGGGTTGTGGACGGTAGACAGGGCGGGTGGCTCCGTATTGTTGTGCTTTAGTGGCCGGAAAAGAAGGGTTGGATGTGGCGGCGGTGCCATTTGTCGCTTGTTTGGGGTATACCCTATCTGCCATGGTGATGTTGGGGGAGAGAGCTC
239	P1B09	Ji, 2003	10 DPA fiber	elongation enrichment gene	g	fiber elongation	CB350522	Na	Na	RFLP	RFLP	1	p	0	30	2552*3										CGGGGAACTCCGTGAATATAACAACAGGGTTGACAAACACCAGTGTTTCCGGCACTATTTACACTGATGGTCAGCTTGCTGTTTATCAAATCGATCAAGTTCTTCAACCATTGCAAATATTTGCACCTAGGCCTCCAGCTCCAGCACCGGCACCGGCAAAGTCGAAGAATAAGAAGGCTACCACCGTTGCTGATAGCCCCGATGTTACCCCAGCTGATAACTCCAAAGCGGCCACCTTGCAAAATGTTGGTTTGTTTGGAGTTGCTGCTCTAGTTATTGCACTTTCTTTGTGACCATGAAAATGGAGAAAAGAAGAAGACAGTGATTTTGATGGTGATCAAGATGGCGAGTGTTTTTTATTTTTTCAATAATTATCATTTAAAAAATTTATGTTCTGTA…
240	P1B10	Ji, 2003	10 DPA fiber	elongation enrichment gene	g	fiber elongation	CB350413	Na	Na	RFLP	RFLP	1	p	0	24	13188*1										GTTCCAAACCATTAGCAACCCTTTGAGAACCCAAGCTGGTGATAGTGGCGATGGCAAGTTCCCTCTCAATGTCACCACTTCGGGGAACTCTGTGAATATAACAACAGGGTTGACAAACACCAGTGTTTCCGGCACTATTTACACTGATGGTCAGCTTGCTGTTTATCAAATCGATCAAGTTCTTCAACCATTGCAAATATTTGCACCTAGGCCTCCAGCTCCCGCACCGGCACCGGCAAAGTCGAAGAATAAGAAGGCTACCACTGTTGCTGATAGCCCCGATGTTACCCCAGCTGATAACTCCAAAGCGGCCACCTTGCAAAATGTTGGTTTGTTTGGAGTTGCTGCTCTAGTTATTGCACTTTCTTTGTGACCATGAAAATGGAGAAAAGAAGAAGA…
241	P1B11	Ji, 2003	10 DPA fiber	elongation enrichment gene	g	fiber elongation	CB350414	Na	Na	RFLP	RFLP	1	p	0	16	13188*1										CGTCACCTTCCAATACAACCCACAATGAGGCAACAATATGTCTTCACTACTCTCACGTTGCTCATCCTGTTTTCCCTCAGTTGTTCAACAACATTAGCCCAATCTCCGGCACTGGCCCCGGCACCTTCTGGTCCGACAAACGTCACCAAGATCCTCGAAAAAGCTGGTCAATTCACCCTCTTCATTCGTCTTCTAAAGTCCACTCAAGTGGCCAACCAGCTGCTCGGTCAGCTCAACAATTCCAACAATGGTATGACCGTTTTTGCACCAACGGACAATGCTTTCTCCAGCCTTAAATCGGACACATTGAATTCACTCACCGATGAACAAAAAGTGCAGCTGGTGCAATTCCACATCGTCCCAACATACCTCACCTCGTCTCAGTTCCAAACCATTAGC…
242	P1C01	Ji, 2003	10 DPA fiber	elongation enrichment gene	g	fiber elongation	CB350415	Na	Na	RFLP	RFLP	1	p	0	21	13188*2										CCCACAATGAGGCAACAATATGTCTCACTACTCTCACGTTGCTCATCCTGTTTTCCCTCAGTTGTTCAACAACATTAGCCCAAGCTCCGGCACTGGCTCCAGCACCTTCTGGTCCGACAAACGTCACCAAGAACCTCGAAAAAGCCGGTCAATTCACCCTCTTCATTCGTCTTTTAAAGTCCACTCAAGTGGCCAACCAGCTGCTCGGTCAGCTCAACAATTCCAACAATGGTATGACCGTTTTTGCACCAACGGACAATGCTTTCTCCAGCCTTAAATCGGGCACATTGAATTCACTCACCGATGAACAAAAAGTGGAGCTGGTGCAATTCCACATCGTCCCAACATACCTCACCTCGTCTCAGTTCCAAACCATTAGCAATCCTTTGAGAACCCAAG…
243	P1C03	Ji, 2003	10 DPA fiber	elongation enrichment gene	g	fiber elongation	CB350523	Na	Na	RFLP	RFLP	1	p	0	28	1821*1										ACTCCACCATCATCTGGAGGTGGTAGTCCCCCATCGTATGGAGGAGGCAGTCCCCCATCGTATGGAGGAGGCAGTCCCCCATCATACGGAGGTGGCAGTCCCCCATCATATGGAGGTGGCAGTCCACCAACTACTCCCATTGATCCAGGAACTCCAAGCATTCCCTCACCTCCATTCTTTCCTGCTCCAACTCCACCAATTGGTGGTACATGCGATTTCTGGAGGAGTCACCCCACACTGATATGGGGTCTGCTTGGTTGGTGGGGCACTGTAGGCAACGCATTTGGCGTGACCAACGCTCCTGGACTTGGAACAAGCATGAGCTTGCCCCAAGCACTTTCAAACACACGT
244	P1C08	Ji, 2003	10 DPA fiber	elongation enrichment gene	g	fiber elongation	CB350418	Na	Na	RFLP	RFLP	1	p	0	29	4397*1										GCCAATTGTTTGAGCTAGCTAGCTCTTACTCAAATGGCAACCAAAACGATGATGTTGCAAATATTTTCACTTTTCTTCTTTTTGTTCAGTATCTGCAACTCCATTTTCCTTGGTGCTAATGGAGATGACAATGGTGGTTGGCAAACTGCCCATGCCACCTTCTACGGTGGTGCTGATGCTACCGGCACAATGGGGGGAGCTTGTGGTTATGGAAACCTGT
245	P1C10	Ji, 2003	10 DPA fiber	elongation enrichment gene	g	fiber elongation	CB350419	Na	Na	RFLP	RFLP	1	p	0	29	4397*1										ACTTCAACATGGTGTTGATAACGAACGTGGGAGGGGCAGGGGATATAACGTCAGTGTCCATCAAGGGTTCCAGAACAGGATGGCTACCTATGTCCAGAAATTGGGGCCAAAACTGGCAGAGCAATGCTTACCTTAACGGACAAAGCCTCTCTTTTAAAGTGACTGCCAGCGATGGCAGGACTATCACAGCCTACAATGTAGTGCCTGCTGGTTGGCAATTCGGACAAACTTTTGAAGGAGGCCAGTTTTAAGACAATATTATAGTGTCTGTCTAATATAAAACTGGAATTGACATATTACTTATATAAGGCACATGAGCGTTTTATGCCGAGGTAGCAAAATGGCGCCCGCTGGCTTTATGTGTGAAATAGGCGAGCAAGTGCCATTAGCCTATAATCT…
246	P1D05	Ji, 2003	10 DPA fiber	elongation enrichment gene	g	fiber elongation	CB350423	Na	Na	RFLP	RFLP	1	p	0	31	5764*1										ACTCATCATCTTCACCCTCATCACCCTCAGCCGACTCAGCACCAACTTCTTCATAATCCTTCTCCAATGCAGCAAGATCCTCACGAGCCTCTGAGAATTCTCCTTCTTCCATACCCTCACCAACATACCAGTGAATGAAGGCACGTTTGGCATACATAAGATCAAACTTATGGTCAATGCGAGAGAAGACTTCAGCAACACTGGTGGAGTTAGAAATCATGCAAACAGCTCTCTGGACCTTGGCGAGATCACCACCAGGGACAACAGTGGGTGGTTGGTAGTTGATACCGCACTTGAATCCAGTAGGACACCAATCGACAAACTGAATGGTGCGCTTGGTCTTAATGGTGGCGACTGCAGCATTGACGTCCTTGGGAACAACATCACCACGGT
247	P1D08	Ji, 2003	10 DPA fiber	elongation enrichment gene	g	fiber elongation	CB350424	Na	Na	RFLP	RFLP	1	p	0	40	12984*1										CTCTGAAGGTGTCTTAATAAACGCCTTCGATTTACCTTCGATTTCCATTTACTTCTCTATTGCTACGTTTTTGAATTTTTAGTGAGCGAAAATGAGAGAGTGCATTTCAGTCCACATCGGTCAGGCTGGTATTCAAGTCGGAAATGCCTGCTGGGAACTTTACTGCCTTGAACATGGAATCCAGCCTGATGGCCAGATGCCAAGTGACAAGACTGTCGGAGGAGGTGATGATGCTTTTAACACCTTTTTCAGTGAAACTGGTGCTGGAAAGCACGTCCCTCGTGCTGTCTTTGTGGATCTTGAGCCTACTGTTATTGATGAAGTGAGGACTGGTGCTTACCGCCAGCTCTTCCACCCAGAACAACTCATCAGCGGCAAGGAAGACGCAGCTAACAACTT…
248	P1D11	Ji, 2003	10 DPA fiber	elongation enrichment gene	g	fiber elongation	CB350425	Na	Na	RFLP	RFLP	2	p	0	53	459*1	3519*1									ACTGCTGTGATCCTCTGGATGTCAAGGGAGCAAATCCAACCATGAAGAAGTGTAATCGTGGGAAGGGGATAAGGTTAACGGCCAGCTTGCGGAGATCAGAGTTTAGCTGTCCAGGGAACCGCAGACAGCATGTCACACCACTCATGGTAGCAGATATGAGGTGGTTAAGATCACCAAAAGTTGGAGTGGCAAGCTTGAGAGT
249	P1D12	Ji, 2003	10 DPA fiber	elongation enrichment gene	g	fiber elongation	CB350535	Na	Na	RFLP	RFLP	2	p	0	28	4074*1	13189*1									CCTTATTATATTTTTCTTTCTTTGTTTTATAAAAAAACAAGAAAATCCCAATACTATAACAATGAGAGAAATCCTCCATGTTCAAGCCGGTCAGTGTGGTAATCAAATTGGTGGCAAGTTTTGGGAAGTAGTATGTGATGAACATGGCATTGATGCCAGTGGTAACTATGTCGGCACTTCGCCTGTTCAGCTTGAAAGGCTTAATGTTTACTATAATGAAGCCAGTGGTGGCAGATATGTGCCTAGAGCTGTGTTAATGGATCTTGAGCCAGGAACTATGGACAGTTTACGAACAGGTCCTTATGGAAAATTGTTTAGACCAGATAACTTTGTGTTCGGCCAAAATGGAGCTGGCAATAACTGGGCTAAGGGACATTATACTGAAGGAGCTGAATTGAT…
250	P1E01	Ji, 2003	10 DPA fiber	elongation enrichment gene	g	fiber elongation	CB350536	Na	Na	RFLP	RFLP	2	p	0	37	4426*1	53*1									AATCCGAGAACTGTGATTGCTTACAAGGGTTTCAAGTATGCCATTCCTTGGGAGGAGGAACGGGTTCTGGAATGGGAACATTGTTGATATCCAAGATCAGGGAAGAGTATCCGGATCGAACCATGCTTACATTTTCGGTGTTCCCATCTCCTAAGGTTTCTGATACTGTGGTTGAGCCTTACAACGCGACACTCTCAGTTCATCAGCTTGTGGAAAATGCTGATGAGTGTATGGTTCTTGATAACGAAGCTCTCTACGATATCTGTTTCCGT
251	P1E02	Ji, 2003	10 DPA fiber	elongation enrichment gene	g	fiber elongation	CB350537	Na	Na	RFLP	RFLP	8	p	0	40	569*4	12963*1	459*1	2175*1	3675*1	3519*1	3428*1	4074*1			ACAGAGCCCTCACTGTCCCTGAACTTACACAGCAAATGTGGGATGCCAAGAACATGATGTGTGCAGCTGATCCTCGACACGGTCGATACCTCACAGCATCAGCGGTCTTCCGTGGGAAGATGAGCACGAAAGAGGTTGATGGGCAGATGATCAATGTGCAAAACAAGAACTCATCTTACTTTGTTGAATGGATCCCGAACAATGTGAAGTCCACTGTTTGTGACATCCCTCCAATCGGCTTAAAGATGGCATCCACATTTATCGGGAACTCTACTTCAATCCAAGAGATGTTCAGGAGGGTGAGTGAACAATTCACTGCCATGTTCCGTAGGAAAGCTTTCCTGCATTGGTATACTGGAGAAGGGATGGATGAGATGGAGTTCACAGAAGCGGAGAGTA…
252	P1E03	Ji, 2003	10 DPA fiber	elongation enrichment gene	g	fiber elongation	CB350538	Na	Na	RFLP	RFLP	1	p	0	15	698*1										ACTTAACAGCCTCGGCAATGTTTCGAGGCAAAATGAGCACCAAGGAAGTTGATGAACAAATGATCAATGTCCAAAACAAGAACTCTTCGTATTTTGTGGAGTGGATTCCGAACAATGTTAAATCAAGTGTTTGCGACATCCCACCAACTGGGTTGACGATGTCATCGACGTTTATGGGGAACTCGACATCGATACAAGAGATGTTTCGACGTGTTTCGGAACAGTTCACAGTGATGTTTAGGAGGAAAGCATTTTTGCATTGGTATACAGGGGAAGGGATGGATGAAATGGAGTTTACTGAGGCTGAAAGTAATATGAATGATTTGGTTTCTGAATATCAACAATATCAAGATGCTGTGGTTGATGAAGATGGTGAAGGGTATGAAGATGAAGCTGAGG…
253	P1E04	Ji, 2003	10 DPA fiber	elongation enrichment gene	g	fiber elongation	CB350524	Na	Na	RFLP	RFLP	3	p	0	44	2552*1	211*1	4074*1								AAGAGATGTTCCGGCGTGTTTCGGAACAATTCACCGTTATGTTCCGTAGGAAGGCGTTTTTGCACTGGTATACAGGGGAAGGAATGGATGAAATGGAGTTTACAGAAGCGGAAAGTAACATGAATGATCTGGTTTCGGAGTATCAGCAATATCAAGATGCTGTTGCAGATGACAATGATGAAGATTATGAAGATGAGGCAATGGAAAATTAAGGTGATTTTTTTAAAAAAATTCAACTTCAAAAAAAAAAAAGCCAATGGTGTTTTTGGGGACTACTTGGTGATTTGTCATTTGATGCTGAAAGAGCCATGTGTGATTTGTGTTTTGAATTTGATGCATTTTGTGAAGAATTATGATTGAAAATATGTGATTGATTGTATGTAAATTTGGATTGTAAAT…
254	P1E06	Ji, 2003	10 DPA fiber	elongation enrichment gene	g	fiber elongation	CB350539	Na	Na	RFLP	RFLP	1	p	0	28	12978*1										ACAACATAACAATAACTGAAGGAAAATGTAACCAATAATCAAAAGCCCCATTAAAAGAACTTGTTATACTGGCTAGTGAGAGAATCCCTGAGATTAGAATAAAGGCCAAACAGTGAGTACTGGAAGTTGGCAGTCGATATGGAACATTGAGTGCAAAGATGATATTCAAGTTCTGGAATTAAAAGGCAAATTGCAGGTGGGTGCGCACTATTTTGAAGAGGGAAATGTGCAATTAGATGCAAAACATGAATGTAGAGATTCTACAATGTTTCAGTCCCCTGATGATAGTGCAATTGCCATAGCCAGTTTAATTCGCCACCATGAGACAGAGT
255	P1E07	Ji, 2003	10 DPA fiber	elongation enrichment gene	g	fiber elongation	CB350540	Na	Na	RFLP	RFLP	2	p	0	30	2971*3	4956*1									ACTTTGCACGAGTAGGAGGGTTGACGACCAAGGAACTGAACAAGTTGGAGGTTGAATTTATGTTCATGATGGGTTTCAAACTGCATGTAAATGTGACAGTGTTCGAGAGCTACTGCAGTCACTTGGAGAGGGAAGCGAGCATTGGAGGAGGATACCACATTGAGAGGACTCTAAGGTGTGCTGAAGATATCAAATCCAAACAAGTTGAACAAAAAAGATACAACTCCATTGCTCGCATTTTGTTGTAATTAATAGGGTTGCTTTTTTATTGTTTTGTTTTGCTTTTGCTTTATTATGTGT
256	P1E08	Ji, 2003	10 DPA fiber	elongation enrichment gene	g	fiber elongation	CB350541	Na	Na	RFLP	RFLP	0	p	0	0	0*0										GTTTGAAGGAGCTTGATAGTCAGAATCAAGCTTGCATTATGCAAAACTTGTGGTCTATTTTGATTCAAGCAGGACCTCTTTGGGTTGCTTGGATCCAAGCTTATGTTCTTAGAGGTAGGGATTTGTTGCAGGTTTCTCCTTTTCAGACTAGTAGTTGGAGCTAGAGGAAACTTCTCAAATTGAGGTGTTGGATCGGGTTGATTAGAGATCCTCAAATGGGTGAACTCATTGTCCCAAGACAAAAATATTCTGTTAGTTAAGTATGGAACGGAATTAGAGGTAAAGTAGCCAAGGTAAATAGGTGTAAGCTGCTGTGGTTCCCTTATCATATTCCAAAGCATTCAATGATTGGTTGGATGGCAATGCTTAATCGAATACCTACGAAGGATAGGCTATTGG…
257	P1F02	Ji, 2003	10 DPA fiber	elongation enrichment gene	g	fiber elongation	CB350421	Na	Na	RFLP	RFLP	1	p	0	17	12980*1										GCAATGGCCACTCTTACAGTGCCCACGACAGTTCCTTCAGTGTCTGAAGATTGTGAACAACTAAGAAAAGCCTTTTCAGGATGGGGAACTAATGAGGGCTTAATCATAGATATATTGGGTCACAGAAATGCGGAGCAACGAAACTTGATTCGAAAAACCTACGCTGAAACCTATGGAGAGGATCTCCTCAAGGCACTGGACAAGGAGCTCTCGAATGACTTTGAGAGGCTGGTTCTGCTTTGGGCTCTTGATCCTGCTGAACGTGATGCCCTTTTGGCTAATGAAGCCACCAAAAGGTGGACTTCAAGCAATCAAGTCCTTATGGAAATAGCCTGCACAAGGTCTGCCAACCAACTGCTTCACGCAAGGCAGGCTTATCATGCTCGTTATAAGAAGTCG…
258	P1F04	Ji, 2003	10 DPA fiber	elongation enrichment gene	g	fiber elongation	CB350426	Na	Na	RFLP	RFLP	1	p	0	34	1821*4										ACTGATGGACTTGGGGCGCTTTACCGGGAAGGAACAGCCTCATTTCTCAACTCCATGGTGAATAATAGGTTCCCATTCTCGACTAAGCAAGTCAGGGAGACTTTTGTTGCAGCACTTGGTTCAAACAGCGCTGCAGCAGCTCAGGCTCGTCTCTTCAAGCTTGCCAATGAAGGCCACCTCAAGCCAAGGACCTAAGCAAACACCTTTTGGTTTGTCAGTTTCTTGAAGCATTTTATCCACTAGTGTGTGCTACTTAGATTTTATGTTCCTAATATTCGACATCTATAATGCTACAGCTTTCATTTGGATAGATACTGTGTCTAGAACTGAATGTTAAGTTTATGTTTTCTTATTTTAAATAAAATTTAAGATATTTGTTTAAAAAAAAAACCAAAAAAA…
259	P1F09	Ji, 2003	10 DPA fiber	elongation enrichment gene	g	fiber elongation	CB350542	Na	Na	RFLP	RFLP	2	p	0	32	478*1	2271*1									ACCTCTTTGCTGGAGTTGTGGATGGAAGGAACATTTGGGCCAATGATCTTGCTGCTTCTCTCAGCACTTTGAAGGAGCTTGAGGCTGTTGTTGGCAAAGAAAACCTGGTGGTGTCCACATCCTGCTCGCTTCTCCACACCGCTGTTGATCTAGTGAATGAGACTAAGCTAGACGATGAAATCAAATCGTGGCTCGCATTTGCTGCCCAGAAAGTTGTTGAAGTCAATGCACTTGCCAAGGCATTGGCTGGTCAGAAGGATGAGGCCTTCTTCTCTGCCAATGCTGCTGCTCAGGCTTCAAGGAAGTCCTCCCCAAGAGTGACTAACGAGGCTGTTCAAAAGGCTGCTGCTGCTTTGAAGGGCTCTGATCACCGTCGTGCAACTAATGTTAGTGCTAGAC…
260	P1F11	Ji, 2003	10 DPA fiber	elongation enrichment gene	g	fiber elongation	CB350427	Na	Na	RFLP	RFLP	5	p	0	30	3963*2	2140*1	7487*1	12978*1	12984*1						GTTTTTAAAGGAAGCCGAGAAGGAGAAGATGGTGCAGCTCAAGGGACATAGGTCGGTGGGAGGCATGCGAGCTTCCATTTATAATGCTATGCCTTTGGCTGGAGTTGAGAAGTTGGTTGCTTTCATGAAGGATTTCCAGGCAAAGCATGCTTGATTCACGTCTCTTCCTATATAAAGTGCGGTTGTTCTCTTCTGTTTGTGCTCACTCTTTTATGTTTTTGCTATGGTTTTATGTCGGGTAGGTTTTAGGT
261	P1G05	Ji, 2003	10 DPA fiber	elongation enrichment gene	g	fiber elongation	CB350430	Na	Na	RFLP	RFLP	3	p	0	29	1821*5	13185*1	2140*1								ACGTGAAGGACACAGGTTTCGTGTGGCTCAAACAAAAGAAGAGCATCACCCACAGGTTCGAAAAGATAGGGAAGCTGGTTTCCTATGCAACTGAAGTCACGGCTGTCGTTGAGAAAGGCAAGATCAAGAAGCTGACTGGGGTGAAGACCAAAGAGCTTTTGGTTTGGATCACACTGAGTGATATCCAAGTGGATGATCCTCCCACTGGGAAGATCACTTTCAAGACTCCTTCAGGGCTGTTTAGGACTTTCCCTGTATCAGCTTTTGAGATTGAAGGTGAACAAGTTAAGGGTTCTAAGGGTAAGGATGAAGAGAAACAAGTGAATGGAGCTGTCGAAGTGAAGGAAGTCTAGAGTCCTTTTTCAATTCCCAACAGAAGAAAGCCTTAATGT
262	P1H02	Ji, 2003	10 DPA fiber	elongation enrichment gene	g	fiber elongation	CB350543	Na	Na	RFLP	RFLP	6	p	0	23	4964*2	12954*1	1284*1	1537*1	4074*1	518*1					CTCGCTTCCTACATTTGCTTCCGCTCTTCCTCACCCCTTCCACCTCGTGCCATTTCCCCAAACCCCATTTCAACACCCACCGCCGCCAACTCCGACGGTATCGTCCTCCCCAGGATTGTTTTCATCGGCGAAGAAGACCATGAAAACGACGAGGAAAACGTCGTCGTCTTTGGGCTTGATCGTGCCGTCATAAACTCTTACCCCAAGTTCCGGTTCAGCAAAAAGGAGGTGTCTACGGCGGTGGAGGTGACGGGTTCTAGTGCTGGGAACACCATTTGTTCGATATGTTTGTGTGAGTATAGAGAATCAGAGATGTTGAGGATGATGCCTGAATGCAGGCATTGTTTTCATGTAACTTGTATTGATGCTTGGCTGAAACTTAATGGGTCTTGTCCTGTT…
263	P1H03	Ji, 2003	10 DPA fiber	elongation enrichment gene	g	fiber elongation	CB350544	Na	Na	RFLP	RFLP	4	p	0	87	3869*1	4200*1	13190*1	4005*1							CCCCAAACCCCATTTCAACACCCACCGCCGCCAACTCCGACGGTATCGTCCTCCCCAGGATTGTTTTCATCGGCGAAGAAGACCATGAAAACGACGAGGAAAACGTCGTCGTCTTTGGGCTTGATCGTGCCGTCATAAACTCTTACCCCAAGTTCCGGTTCAGCAAAAAGGAGGTGTCTACGGCGGTGGAGGTGACGGGTTCTAGTGCTGGGAACACCATTTGTTCGATATGTTTGTGTGAGTATAGAGAATCAGAGATGTTGAGGATGATGCCTGAATGTAGGCATTGTTTTCATGTAACTTGTATTGATGCTTGGTTGAAACTTAATGAGTCTTGTCCTGTTTGTCGGAACTCACCGCTTCCGACACCGATTTCTACGCCTTTGTCGGAAGTTGT
264	P1H05	Ji, 2003	10 DPA fiber	elongation enrichment gene	g	fiber elongation	CB350431	Na	Na	RFLP	RFLP	2	p	0	44	348*5	12957*3									AAAGAATTGAATAAAAAGTCATCTTTACGAGTTGTCCACAAGCATGGTCCATGCTCCCAACTCCATCGTCAAGATAAAGCAAACATCCCCACTGACGCCGAGATCCTTCGACAAGATGAATCCCGGGTCAAGTCCATTCACTTGAAACTTGCCAGGAGCTCAGGCTCGAGCAATGTCGACCAGATTGATGCAACCAACCTCCCTGCCAAGGATGGTAGCGTGGTGGGGTCAGGCAATTACGTAGTTACCGTGGGTCTAGGCACCCCGAAGAAAGATTTAACTCTCATATTTGATACTGGAAGTGACATCACATGGACACAATGTCAGCCTTGCGCAGGAAGTTGTTATCAACAGCTGGATCCAGTGTTTGCTCCTTCCCAATCCTCAACATATTCCAAC…
265	P1H06	Ji, 2003	10 DPA fiber	elongation enrichment gene	g	fiber elongation	CB350432	Na	Na	RFLP	RFLP	1	p	0	302	3377*5										ATTATAGAAGAGCGCGTGAAATAGAAAACATATCGGGTTTAGCCCCATGCTTCAACATTTCGGGCTATACTTCAATAAAATTCCCCGAATTGAGTTTCCAGTTCAAAGGAGGAGCCAAAATGGCATTGCCTTTGGTTAATTATTTCTCATTTGTCGGTGATGATAAGGTTGCGTGTTTGATGATCGTTTCAGACAATGTGGTCGGCCAAGGCCCACACGGCGGTCCTGCAATAATACTAGGGAGCTTTCAGCAGCAGAATTATTACATCGAATTTGATATGGCAAACAATAGGTTTGGATGGGCTGAACGAAGGTGTGCGTGAGCTGCACTTTGTTATTTTGTGTTTTGGCCTTGAATATGGAAGTCATCTTTTTCTTTTGCTTCTATTTTTAATGGAA…
266	P1H07	Ji, 2003	10 DPA fiber	elongation enrichment gene	g	fiber elongation	CB350433	Na	Na	RFLP	RFLP	1	p	0	294	3377*6										ACGGAACTTTGACGTGCTTATCTCCCACCAGAATTTTACGTAGAGTTACGTAGTAGAACTCTTTGAAATTTGGGTTTGAAGCCACTTGGTTCCTGTAAAACGGTGTGTAGCTAAGGCCTGGGGTCTTGGCATCACCGGAACCCGACCCGGTTTCCAACAACATGTTGCTGCTGACGCCGGTGTCATCGAACCGGCGAGAAACGAGACAGTAAGAGAATTTCTTGAGGCCTAATTGGGAGGGTAAAGACTCAGCGCTCCGACCGAACCCGGCTATTCCAGCGGGCTGTCGGTTGGAGAGGATGGAGCACCCGACAAGGAAATCTTGGAAGGTTTTCTGGGGGAAAACAAGGTTTTCTACTAATAGAAGCCCAGCAGTGGAACCTAAACCGTATTGAATTA…
267	P1H10	Ji, 2003	10 DPA fiber	elongation enrichment gene	g	fiber elongation	CB350434	Na	Na	RFLP	RFLP	1	p	0	30	3963*3										ACCAACACTGCCTTGAATCCCAAAGCTACCAACAATCCCACCATCTTAGCCTAAGCCTATCACTGTTCTTCCACAAGTTCCCAGCAATAGCTTGCCTTCCATTCCTTTCATGTCTCCATCTCCGCCTCCACCTCCACCTCCATCCAGCTATTGAAGACAATTTGATTCCTAATTAGTATCACATATATTACTGAGAATGAACTCTGTCATCACATTCTCTATGATGTTATTTCATGAAATAAGAATGTAGTTTCTATTTATATTTTACATATATAATAAAGTGTGGTGTTTTTTTTAAGTAGAAAAAAAAAAAAAAAAAAAAAAAAAAAAAAAAAGCTTGT
268	P2A03	Ji, 2003	10 DPA fiber	elongation enrichment gene	g	fiber elongation	CB350436	Na	Na	RFLP	RFLP	2	p	0	96	103*2	13055*1									AGATGCTGCTGGACACGAGTTTGCAACTCGTCTAGGCAATGTCTTCACAATCGGTAAAGGAACAAAGCCATGGATTTCGCTTCCCAAGGGCAAGGGTATCAAGTTGTCGATCATTGAGGAAGCGAGGAAGAGGCTTGCTGCTCAGGCTGCTGCTTAAACCTATCATATCTAGAGTTTTTTTTTTGTCGAAAGACTTGTTGGATGAATGCTGGCTGGTCCTGTCCTAGCTTCTGTAGGGTTTTACGGATTTGCTTTTTATTAATGTTTTTTTTTCTATGAATTTAGTTTAGTTACTCATTTGGTTTATGTTATATTTTAACTATCATTTATCACATTACAGTTCTTTCTGAAAAAAAAAAAAAAAAAAAAAAAAAAAAAAAAAAAGGCTTGTACCTCGGC…
269	P2A05	Ji, 2003	10 DPA fiber	elongation enrichment gene	g	fiber elongation	CB350545	Na	Na	RFLP	RFLP	3	p	0	11	2376*2	1368*1	523*1								ACCATTTAACATAAAAACTAATATTGTTCCAACAAGAAACACAAAATTTAAATACTACCCAAAAAATAAAACATAATGAACTTAAAATTAAGAACCCATCAAATAGACGGACACTAACCAATTAAAACCTCCTTCCGGGTCCACCACCACGGCCGAACCCGATTTGAGGAACAACGGCGACTGGATCAACCTTAACAATCCCCGGAATATCAGACATCCCAAGAACCGAAAGCATATCAAGAGTTTCCTTATCAACTTCGATTTGGTCGACCTTGATGGCCGATTCATCGGGGACGAAATCCATGCGGCGCTCACGCTCTTCCTCTTGGAGCTTCAAGGAAATGCCGCGAACCGGACCCCTCTGGATCCGTTTCATCAAATGGGTCGAGAAGCCGGCAA…
270	P2A06	Ji, 2003	10 DPA fiber	elongation enrichment gene	g	fiber elongation	CB350437	Na	Na	RFLP	RFLP	0	p	0	0	0*0										GTAGCCCCCCAGAGTCTCTTCCCTCATCTACCCCCAAATCTCCTCACATTATGTCTTTGGTGGCCAACGAAGATTTTCAGCACATTTTACGTGTGCTGAACACCAACGTTGATGGGAAGCAGAAGATTATGTTTGCATTGACCTCCATCAAGGGTATCGGAAGGCGATTCGCTAACATCGTTTGCAAGAAGGCTGATGTCGACATGAACAAGAGGGCTGGTGAATTGACTGCACAGGAGTTGGACAATCTCATGACCATTGTTGCAAACCCCAGGCAGTTTAAAATCCCTGACTGGTTTTTAAATAGGCAGAAGGATTACAAGGACGGGAAGTATTCCCAAGTCGTGTCTAATGCTCTTGACATGAAGTTGAGGGATGATTTGGAGCGTTTGAAGAAGA…
271	P2A08	Ji, 2003	10 DPA fiber	elongation enrichment gene	g	fiber elongation	CB350546	Na	Na	RFLP	RFLP	2	p	0	32	13158*1	3939*1									GGAAAACAAAACAAGGGGCGAAACCTTAATTCCATCAAAATAATTCAAAGGAAAATATCTGCAGAATCATAATGGAGAATTATCTCTTTCTGTTCTCGCTTGTTCTTCTCTTTGGTCTTTTACCCTTTTCCTCTCAAACCCCAAACCCTAAAAACCCCAATCCCAAACCTCCGCTCACCCAGGCACACACCGAGCTTATAAACTATGGTTTTCCGATCGGTCTTCTTCCGGCCTCGGTGACGAAGT
272	P2A10	Ji, 2003	10 DPA fiber	elongation enrichment gene	g	fiber elongation	CB350438	Na	Na	RFLP	RFLP	1	p	0	39	1805*1										GCAGCCTTCGAGGTGCGCTGAGGAATTCAAGCTCAGGAAGGTGAAGAATGATCAACTCAAGGCAGAGGCTAAAGCAAAGGGTGAGGTCATTAGCACAAAGAGGCAGCCAGAAGGGCCTAGACCTGGTTTCATGGTGGATGGTGCTACACTTGAAACTGTTACGCCCATCCCATACGATGTCGTTAATGATCTCAAGGGTGGTTACTAAATCTACTCTGTTTTTTGTTTGCGGTATTGTTTTGGTTTTCCTTTTTTTTTTTTTTTTGGCAAAACATCAATGGTGAACTGAATTAAACATTTGGAAGTGCTGTTTTCTTTAGTATATTTTGAAGAGGT
273	P2B05	Ji, 2003	10 DPA fiber	elongation enrichment gene	g	fiber elongation	CB350439	Na	Na	RFLP	RFLP	0	p	0	0	0*0										GTACAAGCTTTTTTTTTTTTTTTTTTTTTTTTTTTTTTTTTTTTTTTTTAAACAAATATCTTAAATTTTATTTAAAATAAGAAAACATAAACTTAACATTCAGTTCTAGGCACAGTATCTATCCAAATGAAAGCTGTAGCATTATAGATGTCGAATACTAGGAACATAAAATCTAAGTAGCACACACTAGTGGATAAAATGCTTCAAGAAACTGACAAACCAAAAGGTGTTTGCTTAGGTCCTTTGCTTGAGGAGGCCTTCATTGGCAAGCTTGAAGAGACGAGCCTGAGCTGCTGCAGCGCTGTTTGAACCAAGTGCTGCAACAAAAGTCTCCCTAACTTGCTTAGTCGAGAATGGGAACCTATTATTCACCATGGAGTTGAGAAATGAGGCTGTTCC…
274	P2B06	Ji, 2003	10 DPA fiber	elongation enrichment gene	g	fiber elongation	CB350440	Na	Na	RFLP	RFLP	3	p	0	62	7487*1	3377*1	12984*1								ACTGAGGGGACTAACAATGGCTGGAGGTGAGTTAGGGAACCAAGTCAAAACCAGCCTAACGATTAACAACGTATTGTAAATGTTTAAGAAATTTAGGATTCCGTTAGCAACCACGACCCCTGCCACTGAATCACCAGGCAAAACCGCAGCGAATTTGTGATTTGAAACTGGAGAATAATTCATAATCTTCACGT
275	P2B10	Ji, 2003	10 DPA fiber	elongation enrichment gene	g	fiber elongation	CB350441	Na	Na	RFLP	RFLP	1	p	0	54	5364*1										ACAATGGATCGATCCTTCGGCGCAAGTTTAAGCCTTGGAACCGATGGTTATGTCAGAGGAGCTGCTCTTTATCCTGGGAATTTTTCTTCAACCCAATACCCAATTGTTTTCATGGACAAATGTGATAAAACCAAAGAGTTGAAGAAACTTGTGGGAATGATTATTGTTTGCCAAGATACAGGCAAGGAAGATTCCCTCAATGACCAATTTAGCAGCATTCAAGTGGCGGGGAATGTAGCTGGTGTTTTCATAACAAATAGT
276	P2C03	Ji, 2003	10 DPA fiber	elongation enrichment gene	g	fiber elongation	CB350445	Na	Na	RFLP	RFLP	1	p	0	31	12967*1										ACGACGCCGTCCTACGTTGCTTTCACCGATTCCGAGCGTTTAATCGGTGATGCCGCTAAGAACCAAGTCGCCATGAATCCGATCAACACCGTCTTCGATGCTAAGCGATTAATCGGCAGAAGATATAGCGATTCGTCGGTTCAAAGCGATATGAAGCTTTGGCCTTTTAAGGTAATCGCCGGTCCTGGTGATAAGCCCATGATTGTTGTTACTTACAAGGGCGAGGAAAAACAATTTGCTGCCGAGGAAATCTCATCTATGGTTCTAATCAAGATGCGTGAAATCGCCGAGGCTTATCTCGGAGCGACGATTAAGAACGCTGTCGTTACTGTCCCAGCTTATTTCAATGACTCCCAAAGGCAAGCTACCAAAGATGCCGGAGTCATTGCTGGTCTTAAC…
277	P2C04	Ji, 2003	10 DPA fiber	elongation enrichment gene	g	fiber elongation	CB350446	Na	Na	RFLP	RFLP	1	p	0	18	13241*1										ACCAGGGAGCTGGTGGTGATATGGGTGCTGGACCTATGGATGATGATGGTCCCTCTGTCGGCGGTGGAAGTGGTGCTGGGCCAAAGATTGAGGAAGTGGATTAAGCTGGAGATGGCTTTTAGAGGGCTCATGTTATAAGTGATGGATTTTGTTATTTTGTAATCACCTCTTAAAAAAAACCGAGTAGT
278	P2C05	Ji, 2003	10 DPA fiber	elongation enrichment gene	g	fiber elongation	CB350447	Na	Na	RFLP	RFLP	1	p	0	46	5550*3										ACTTCAAATCAGTGGACAGAGGAATGTTGAGAAGGAAGACAAGAACGACACTTGGCACCGGGTTGAACGTAGCAGCGGCCAGTTTATGAGGAGATTTAGGCTGCCAGAGAATGCCAAGATGGATCAGATCAAGGCTTCCATGGAAAATGGGGTTCTTACTGTTACTGTTCCTAAGGTGGAAGTGAAGAAACCTGATGTCAAAGCCATTGATATTGCTGGTTAAACACTCGTGTTTGCAGGTTTTGTTGTCAATTCTGCGAACTGTTTATATAATTTGTCTGTCTGCTTGTCTGCAACTTTGGGAATCTTAATGTGTGGTCTTAGCCTGACCAAGTGATAAACGAGGTTTAGATTTGTGTTTGTGCATGATTTTGGCTTGTAATGCTACCAGGTTCTCAT…
279	P2C10	Ji, 2003	10 DPA fiber	elongation enrichment gene	g	fiber elongation	CB350450	Na	Na	RFLP	RFLP	6	p	0	52	2640*3	3301*2	4840*1	13242*1	13032*1	5907*1					AAAGTTGACAAGGAGAAACTGACTTCTGGAACTAGAGTGGTCCTTGACATGACAACGCTTACAATCATGCGGGCTCTTCCACGTGAAGTTGATCCAGTTGTTTACAACATGCTACATGAAGATCCTGGTAACGTTAGCTATTCTGCTGTTGGTGGTTTATCTGATCAAATTCGAGAACTTAGGGAATCAATTGAGCTCCCTCTAATGGACCCCGAGCTTTTCCTTAGAGTTGGGATTAAACCTCCCAAGGGTGTCCTCCTTTATGGACCTCCTGGT
280	P2D01	Ji, 2003	10 DPA fiber	elongation enrichment gene	g	fiber elongation	CB350550	Na	Na	RFLP	RFLP	1	p	0	161	53*1										GGCATCATGGCACTTGCTGGCGATACAAATTACTATGACGTTAGAAAGAAATGTGAAGGGAGCCTTTGCTATGACCTCTCAAACATGGAGTCATTTCTGAACAAGAAATCTGTTAGGGATGCCCTTGGTGTTGGGAATATAGATTTCGTGTCCTGCAGCCCTACTGTGTATCAGGCCATGCTGGTTGACTGGATGAGGAATCTCGAAGTTGGCATTCCTGTTCTCCTCGAGGACGGAATCAAGCTTCTCGTGTATGCTGGGGAATATGATCTCATCTGCAACTGGCTTGGCAATTCAAGATGGGTTCATGCAATGGAATGGTCTGGTCAGAAGGAGTTTGTAGCATCTCCTGAGGTTCC
281	P2D06	Ji, 2003	10 DPA fiber	elongation enrichment gene	g	fiber elongation	CB350453	Na	Na	RFLP	RFLP	1	p	0	19	13044*2										ACTATATCCCATTTGCATCTCGCAGCTATAACACCAGAACTTTAGTCGCCCTATCATGGTTGTGTTACCAGAATTTCAATCGCCCTGTCGCAAGTATGGACCGTCAGCTGTTCGATTTGTTGTCTTTATATTGTTAATTTGAATTCTTTCTTGTGACTATTGTATGCCTTACAAGATCAGCCCTAGCACTGACTGCAACAGCGTCAAGTGAAGTTTTGGCATGGAAAGTTCACCAGCTAGTGGAAGCCAAAATAACGATAGCTACAGAATAAATATGGATGTTAAAATTCCAGAGTTGTGGGTTGTGT
282	P2D07	Ji, 2003	10 DPA fiber	elongation enrichment gene	g	fiber elongation	CB350454	Na	Na	RFLP	RFLP	1	p	0	36	1301*1										CAGCTTGCAAATGCATCAAAAGTGCGGCCGCCGGCATTTCTGGCATCAACTATGGTATTGCAAGCGGACTCCCAGGCAAGTGCGGTGTCAACATCCCCTACAAGATCAGCCCTAGCACTGACTGCAACAGCGTCAAGTGAAGTTTTGGCATGGAAAGTTCACCAGCTAGTGGAAGCCAAAATAACGATAGCTACAGAATAAATATGGATGTTAAAATTCCAGAGTTGTGGGTTGTGT
283	P2D08	Ji, 2003	10 DPA fiber	elongation enrichment gene	g	fiber elongation	CB350455	Na	Na	RFLP	RFLP	2	p	0	29	13187*1	1301*1									GCTCCCTCGCACCCTGCATCGGTTACTTGACAGGGAATGGTGCTGGTGGCGTTCCCCCAGGTTGCTGCGGCGGCATAAAATCTCTCAACTCCGCCGCCCAAACAACACCAGACCGGCAAGCAGCTTGCAAATGCATCAAAAGTGCGGCCGCCGGCATTTCTGGCATCAACTATGGTATTGCAAGCGGACTCCCAGGCAAGTGCGGTGTCAACATCCCTTACAAGATCAGCCCTAGCACTGACTGCAACAGCGTCAAGTGAAGTTTTGGCATGGAAAGTTCACCAGCTAGTGGAAGCCAAAATAACGATAGCTACAGAATAAATATGGATGTTAAAATTCCAGAGTTGTGGGTTGTGT
284	P2D09	Ji, 2003	10 DPA fiber	elongation enrichment gene	g	fiber elongation	CB350456	Na	Na	RFLP	RFLP	0	p	0	0	0*0										CCCAAACAACACCAGACCGGCAAGCAGCTTGCAGATGCATCAAAAGTGCGGCCGCCGGCATTACTGGCATCAACTTTGGCCTTGCAAGCGGACTCCCAGGCAAGTGCGGTGTCAACATCCCTTACAAGATCAGCCCTAGCACTGACTGCAACAGCGTCAAGTGAAGTTTTGGCATGGAAAGTTCACCAGCTAGTGGAAGCCAAAATAACGATAGCTACAGAATAAATATGGATGTTAAAATTCCAGAGTTATGCGTTGTGT
285	P2D10	Ji, 2003	10 DPA fiber	elongation enrichment gene	g	fiber elongation	CB350457	Na	Na	RFLP	RFLP	1	p	0	50	11575*1										GTTGCTGCAGCGGCATCAAATCTCTCAACTCCGCCGCCCAAACAACACCAGACCGGCAAGCAGCTTGCAAATGCATCAAAAGTGCGGCCGCCGGCATTCCTGGCATCAACTTTGGCCTTGCAAGCGGACTCCCAGGCAAGTGCGGTGTCAACATCCCTTACAAGATCAGCCCTAGCACTGACTGCAACAGCGTCAAGTGAAGTTTTGGCATGGAAAGTTCACCAGCTAGTGGAAGCCAAAATAACGATAGCTACAGAATAAATATGGATGTTAAAATTCCAGAGTTATGCGTTGTGT
286	P2E01	Ji, 2003	10 DPA fiber	elongation enrichment gene	g	fiber elongation	CB350459	Na	Na	RFLP	RFLP	1	p	0	23	748*1										ACAACAAATTGATGGAAATGGGTTCCTGATGGAGCCCAGCTTTGCTCCCATGGTGTTATCCACTTCCCCACTATCCATGTCTTACAATTTTGAGCAGCTTGGTGCTTGGTCACTTGCACTAAATAGTTTTGGCAATCCACGGGGGCTTCCTTTAGTATTTTTTGAAACCTTTCGGTCGATGAAGTCAACATAAGAACACGAACTCTTTTCCTACAGAGGTAGAGAGCGGTTGCTCTACCGAGCTTTGAGGTGGCTCCTGTTAGAAACACTTCTTTAACATCCTTGGAAAATTCATTAAGGATAACCGCAGCCGTCAAGGTATTGCCATGAACCACTCTCACTTTAAGCTCTGGATGCTTGTTAACAAACAGTGTCCCTCCTCCGTTCAGAGCCTCGTTC…
287	P2E03	Ji, 2003	10 DPA fiber	elongation enrichment gene	g	fiber elongation	CB350461	Na	Na	RFLP	RFLP	0	p	0	0	0*0										ACTTGGTCACTTGCACTAAATAGTTTTGGCAATCCACGGGGGCTTCCTTTAGTATTTTTTGAAACCTTTCGGTCGATGAAGTCAACATAAGAACACGAACTCTTTTCCTACAGAGGTAGAGAGCGGTTGCTCTACCGAGCTTTGAGGTGGCTCCTGTTAGAAACACTTCTTTAACATCCTTGGAAAATTCATTAAGGATAACCGCAGCCGTCAAGGTATTGCCATGAACCACTCTCACTTTAAGCTCTGGATGCTTGTTAACAAACAGTGTCCCCCCTCCGTTCAGAGCCTCGTTCTTATTTAAAGCGGCGAGGCTAATAACCTTGACCCCCAATCTGTCCGCCCTTAATATGGCTTCCTCTATGTGCTTGTTGATGCCCTTCGTTGCAAATGGTAAGA…
288	P2E04	Ji, 2003	10 DPA fiber	elongation enrichment gene	g	fiber elongation	CB350526	Na	Na	RFLP	RFLP	8	p	0	22	5731*1	13096*1	13064*1	13076*1	745*1	4323*1	401*1	13189*1			CTGCTGGGTTTGGCATCCAGTGATGTGAACCAAGACAAAGCGGAATGCACTGATCAGCTAGTCGGGCTTGCTCCATGTCTTCCATACGTTGGTGGACAGGCCAAAGCCCCCACCCTGGATTGTTGCGGTGGGCTGAAACAAGTGTTGGTTAAGAGCAAGAAATGCCTGTGTGTGTTGATTAAAGATAGAGATGACCCCAGTCTTGGCCTCAACATCAATGCTAGTCTTGCTGCAACCCTCCCTCACACTTGTCATGACACTGTTAACATTACGGAATGCATCTCCCTTCTGCACTTGGCACCCAACTCCCAGGAAGCTAAGTTATTCCAAGGATATCAAAAGCTGACAGAGAAGCATTCCACATCCCCACCTGCGAGTGGTAACTCCACAAGCAGTGCT…
289	P2E05	Ji, 2003	10 DPA fiber	elongation enrichment gene	g	fiber elongation	CB350462	Na	Na	RFLP	RFLP	1	p	0	23	13189*1										GTTGGGGTTCCTTCGTTTAAATCTTTTTGGGAGCAAATAATAACAAAAATGGCTGAGTTGAAATCTGACAATTTGCTTGAGATGATGAAGTTTCATTTGGGTACTGATGCTGGTAAAGAGCTTACTAAGAAGATTGGTCTTGTTTACCAACTCAATATTGCCCCCAAGAAATTGGGGGTTGATGAGGTTACTTACGTTGTTGATCTCAAGAAAGGAGATGTTATCAAAGGTGAATATGAAGGGGGAAAGCCTGATGTTATATTTTCATTCAAGGATGATGATTTTCTTAAGATTGCCACTGGGAAGATGAATCCCCAGGTTGCTTTTATGAGGGGTTTAATGAAGATTAAGGGGAGCTTGAGTTTAGCTCAGAAATTCACTCCTGATATTTTCCCAAAG…
290	P2E07	Ji, 2003	10 DPA fiber	elongation enrichment gene	g	fiber elongation	CB350463	Na	Na	RFLP	RFLP	5	p	0	10	12987*1	5599*1	1805*1	13106*1	5884*1						ACCATAAAGAACTGCTCGACGTGTTACCGAACCTGTAAAGTGTCATCCTCGATGGTTCCATGTGCCAATCTGAGAGCTCAAGGTTCTTTTCTAGCTCATCTAACACGGCTCTCCCACCTGCATGGATGCAAAAATGCTCGAAAGCTAGTTTGAAATCCGGGATGTATGGCCTGATCTTCATTTTGAAGACTTTTCGGGCTACTAAAGTGATGAAAAAGAGGAGTTGTTCGGACATGGGGAGGACTAATGGACCGAGGGTGGTGATGTTGGTTTTGAGGGCTTCGCCGGCGACCGCCATGAGGTCTTTGGAGAGGGAAACGCCGATCCGTTTGGTGTCGTCCTCACGTTGGAAGACGCAGTTGTGGCATTTGTCGTCGGCTCCTTTGTGGGTTCGT
291	P2E09	Ji, 2003	10 DPA fiber	elongation enrichment gene	g	fiber elongation	CB350465	Na	Na	RFLP	RFLP	1	p	0	34	2752*1										ACCTGTAGCATTTGTTTAGCCAGGTCAATAGAAATCAGCCCAGCACTGCAACCCATTCCACCAAGATTATAGCTCAAAATATTGCCTCTAAGCTTATATCTATTAACAATCATGGCGGAAAGCGACGGTGTAGGGTTAAACAAGCTACAATTCACCACAAGGATACCGATATCCTTAGCCTTAACACCAGTCTTCTCCAACAGCTCATCAATGGCACCAAACATCACTGCCTCCGCTTCTTTCCTTGCCTCCGCCATACAAGGGTTCGGCGGT
292	P2E11	Ji, 2003	10 DPA fiber	elongation enrichment gene	g	fiber elongation	CB350466	Na	Na	RFLP	RFLP	4	p	0	26	2592*1	5884*1	12987*1	3351*1							ACGAACCCACAAAGGAGCCGACGACAAATGCTACAACTGCGTCTTCCAACGTGAGGACGACACCAAACGGATCGGCGTTTCCCTTTCCAAAGACCTCATGGCGGTCGCCGGCGAAGCCCTCAAAACCAACATCACCACCCTCGGTCCGTTAGTCCTCCCCATGTCCGAACAACTCCTCTTTTTCATCACTTTAGTAGCCCGAAAAGTCTTCAAAATGAAGATCAGGCCATACATCCCGGATTTCAAACTAGCTTTCGAGCATTTTTGCATCCATGCAGGTGGGAGAGCCGTGTTAGATGAGCTAGAAAAGAACCTTGAGCTCTCAGATTGGCACATGGAACCATCGAGGATGACACTTTACAGGTTCGGTAACACGTCGAGCAGCTCTTTATGGT
293	P2F01	Ji, 2003	10 DPA fiber	elongation enrichment gene	g	fiber elongation	CB350467	Na	Na	RFLP	RFLP	2	p	0	25	8552*3	171*2									GCCTCCAGCCTCGCCCGATTTCTCCAGCTCTGTCAAGCTTAAGTATGTTAAGCTTGGCTACCAATACGTTGTGGATCATTTTCTTACTCTCTTGTTGGTTCCTGTCATGGTTGGTATCCTTATTGAAGTTGTTCGTTTAGGCCCTCAAGAGATTGTTAACCTATGGAACTCCCTCCATTTTGATCTTATTCAGATATTGTGCTCTTCTTTCTTCATCATTTTTATTGCCACTGTTTACTTCATGTCCAAGCCACGATGCATCTACCTTGTGGATTATGCATGCTACAAGCCTCCTGTGACTTGCAGGGTTCCTTTTGCTACTTTCATGGAGCACTCCAGGTTGATTTTGAGCAACAATCCTAAGAGCGTGGAGTTCCAGATGAGGATTCTGGAACGGTC…
294	P2F02	Ji, 2003	10 DPA fiber	elongation enrichment gene	g	fiber elongation	CB350471	Na	Na	RFLP	RFLP	4	p	0	59	171*3	8552*2	12987*1	3351*1							AGATGAGCTACCTTGAGGCAAAAGGGAGGATGAAAAAGGGAGATAGGATTTGGCAGATTGCTTTTGGGAGTGGATTCAAGTGTAACAGTGCGGTATGGAAGTGCAATCGAACCATCAAAAAACCAACAGATGGGCCTTGGGAGGATTGCATCCATAGGTATCCCGTTCATATCCCTGAAGTTGTCAAGCTCTAGACAGCTTCTTCATTCATGGCCTTCCTTCTTTGCCTTTAGT
295	P2F03	Ji, 2003	10 DPA fiber	elongation enrichment gene	g	fiber elongation	CB350468	Na	Na	RFLP	RFLP	3	p	0	59	171*4	8552*3	1607*2								ACACAAATGTTTTATCCTACTTATTCATTCAATCAATAAAATAAATGGAACATGAACTCCATCCTCCTTGGTTTGACAATACCAGCTTTCACAATTAAGATTCTATACCAGATTCATGAGCTTGAACGGAATCACTCTGAAACAATTACTACATGTAACAATGGAAACGAAATGGAAAAACAAAAAAAGTTGGTTTAATTAATTATTAGTTACCCTTGAAGACCTTGGCATTGGTGGAGTAACTCTTGGCATGAAAGTCTGAGAACAAGTAGAGAAGAGAGACGTTGAAGGCTCCATTGAAACACCAACTCAGAATCCCAGAGCAGCCAGAAGCAGTGAAGTGGTAGAACACAAGCATGGCCATGATCAAAAAGCTTAACCGGAACTGCACCAGTTGAA…
296	P2F04	Ji, 2003	10 DPA fiber	elongation enrichment gene	g	fiber elongation	CB350469	Na	Na	RFLP	RFLP	1	p	0	23	13189*1										ACTCCTATTACCTGTTGTGCACCCTGGGGATGCACCCCAAGTGGAAGAAAATGGTGACGGATTTTCAACTGGTGCAGTTCCGGTTAAGCTTTTTGATCATGGCCATGCTTGTGTTCTACCACTTCACTGCTTCTGGCTGCTCTGGGATTCTGAGTTGGTGTTTCAATGGAGCCTTCAACGTCTCTCTTCTCTACTTGTTCTCAGACTTTCATGCCAAGAGTTACTCCACCAATGCCAAGGTCTTCAAGGGTAACTAATAATTAATTAAACCAACTTTTTTTGTTTTTCCATTTCGTTTCCATTGTTACATGTAGTAATTGTTTCAGAGTGATTCCGTTCAAGCTCATGAATCTGGTATAGAATCTTAATTGTGAAAGCTGGTATTGTCAAACCAAGGAG…
297	P2F05	Ji, 2003	10 DPA fiber	elongation enrichment gene	g	fiber elongation	CB350470	Na	Na	RFLP	RFLP	0	p	0	0	0*0										ACCCACCAAAGACATTGGTTAATCCTTACATGGAAAAGTTTGGCTGGATTCAAGATGAAGATCCTAGCACCTTCAATCCCGGAGATTAAAAGTCTATTAAGGTAAAAATAAAATATCTAAATTTGACCATTGTATTTCTTTGTATACAGTCAAGTTCTTAAGATTGTTAAATCCCAAAGTGGATTCATAAACAATAAGTTGGGCAGCTTTCGGTGATGAGAAGTGTGCCTTTTTTTTTTAAAAAAAAAAAAAAAAAAAAAAAAAAAGCTTGT
298	P2F06	Ji, 2003	10 DPA fiber	elongation enrichment gene	g	fiber elongation	CB350551	Na	Na	RFLP	RFLP	2	p	0	62	822*1	4074*1									GATCTTACCAAGTATAGCTTTTTTCTTTTGCCTTTTTGTCATTTCCCTTAATTAATTGTCTCTTATGGAGCTGTTCTCTTTTTTGTTGATAATTCCAATTTTCTATCTTCTCTTCAAAATATGGAATTGGATTAATGACGTGAGGGACCAACAATGTTACATTTTGGATTACCAATGCTACAAGCCCAGTGATGATAGGATGGTGGGGACTGAGTTCAGCGGGGAATTGATAAAGAGGAACAAGAATCTCGGACTCAACGAGT
299	P2F07	Ji, 2003	10 DPA fiber	elongation enrichment gene	g	fiber elongation	CB350398	Na	Na	RFLP	RFLP	1	p	0	16	12962*1										ACCCTACTTCCATGCAAAATACTATACTTCCATTAAAAACTCTTTATCCTTCTCCAATTTCTCCATAGCTTGAGCTTCCATGGTGATTTCAACGTCAATGCTCCGGCCACCGCTCTTCCCTTGATACAAATACACCATTCCATCGAACCTGTTGTTGGATCCACTCCTCACCCCTACCGGCTTTCCCCACCCGAAATCCACTTCGTAAACTTTAAACCTCGGGGAGCTTCCGACCGCTACGCAGTTGACACCGGCATCTTTGAACTGGAAAATCTTCGGCGCTGCTTCCCATGCCTTGTTACGTTCATCGATGGCTTTAGCGTCGTGGGATTCTATAGCTTTTTGTATCACTGAAGCTCCGAATGACGGTGGGTTTTCCAATAACAACCCGGCCGCTGT…
300	P2F09	Ji, 2003	10 DPA fiber	elongation enrichment gene	g	fiber elongation	CB350527	Na	Na	RFLP	RFLP	1	p	0	25	2552*2										ACTGCATTTTCCTGACACGGAGAACAAAGTAGGTATTGGCAATGTCATCACTGCCGGCTACGACAAGATATAAGCTGTTAGCTATGATGAATTTTTTTTTCTCTTCTCCGACAAGTTGTTTCAGCTTCGCTATGTATTCTTTAAAGTGATTTAACTGGTCCGCCATCGATATTACCGACGCTAGTTCGGGAGTCATAGGATCATATCCAGAGCCACCAGAAGCAAATGATACTCCTGTTGGGAGATCTTGGGGTTTCAAGTCTGGATCCAAATATGCTGGCAATCTATCTTTAATTCCCAATTCTTGAGCTAACAAATCGGAAGGGGTTTTCCCATCGGAAAACCTTCCGGTTGGAATGCCTCCATTAAAATCTTGGCCGTAGGGGCGAAAGTTGCACT…
301	P2F11	Ji, 2003	10 DPA fiber	elongation enrichment gene	g	fiber elongation	CB350473	Na	Na	RFLP	RFLP	6	p	0	44	1445*2	13070*1	13086*1	13230*1	13176*1	4074*1					ACTGCCGGCATTTCAGGTGGTCATATTAACCCTGCTGTGACCTTTGGATTGTTTCTAGCAAGGAAACTGTCACTTACAAGGGCATTGTTCTATATGATCATGCAGTGCCTGGGTGCTATCTGTGGAGCTGGTGTGGTGAAGGGATTCCAAGGAGATAACTGATATGAGATGTTGGGTGGTGGAGCTAATGTTGTGAACCATGGCTACACTAAGGGTGATGGTCTTGGTGCTGAGATAATTGGGACTTTTGTGCTTGTTTACACTGTTTTCTCTGCTACTGATGCTAAGAGAAATGCCAGAGACTCCCATGTTCCTATCTTGGCTCCACTTCCGATTGGGTTTGCAGTGTTCTTGGTTCATTTGGCCACCATTCCCATCACTGGAACTGGTATTAACCCA…
302	P2G01	Ji, 2003	10 DPA fiber	elongation enrichment gene	g	fiber elongation	CB350474	Na	Na	RFLP	RFLP	1	p	0	40	1805*1										ACCTGTTGGTGTCAATGTTATTGGTGCCAATGTCATTGGTGACAATGTTATTGGTGGTATTGGTGGCAAGAACGGAGATCTTATTGGTGGCAATGGTGGGAATAACGACAATGTTATTGGTGACACTTCAATTAGTGACACGTGCTGAATATTTCGAGTTGCTAGGCTAACCTCCATACTTGAAAAACCCAACAAAATGAAGCAAGCTATTAAAATGAAAACGTTGGAAC
303	P2G02	Ji, 2003	10 DPA fiber	elongation enrichment gene	g	fiber elongation	CB350475	Na	Na	RFLP	RFLP	0	p	0	0	0*0										ACTTTCACAATCCCACAAAATGATATACGGACCAATCGAACAAGAGTTTCACTGACTTTTATCAAACAAATAAACTATTCGGGGAGAACAATATGAGAAAGCGAATACATGGAACAAATAACTTAATCACTATGCTCTATGGCCGATGACAAAAGCTGCTGAGAAAAACAATACCATCTTAAGCCTTCAAGCAGCAACCTGACCAAAAAGCCACTTGCGGATCTCTGGAAGTTTCTTATTGAATGCAACATCCAACCGTGCATCCAAGGTATTCTCAAACACAATTTTTCCATCTCGAGATGCTATGACTACACCTCCAGAGCAGAAAGGCCCGTGAGCCTCAGCATGATGATGGAAAAAACCATGATGATGAGAAGGGCCAGGGGGAAGATGGACATC…
304	P2G03	Ji, 2003	10 DPA fiber	elongation enrichment gene	g	fiber elongation	CB350399	Na	Na	RFLP	RFLP	4	p	0	52	1991*1	3442*1	13227*1	2758*1							AAAGAAGAGTCTATTGCTGCTTTACCAGTTGATGAGTTGATTGAGAAAGCTGACGGTTTTGCTGGTGTTTTCCCTGAGCACAAGTATGAGATTGTGAAGCGCCTACAAGCCAGGAAACATATATGTGGAATGACTGGTGATGGGGTCAATGATGCTCCTGCTCTTAAGAAAGCAGACATTGGCATAGCTGTGGCTGATGCAACCGACGCAGCTCGTAGTGCTTCCGACATTGTCTTGACCGAACCTGGTCTTAGTGTCATCATCAGTGCTGT
305	P2G06	Ji, 2003	10 DPA fiber	elongation enrichment gene	g	fiber elongation	CB350528	Na	Na	RFLP	RFLP	1	p	0	43	3963*1										ACTTTGGGGTGACGGTAGACCGGTCCAAGTGGTGGGATTTAACAGCAGTGGTGGTCATCCTTATATGTTACCGCCTTATCTTCTTCATCATTCTGAAGATGAAGGAAAAGGCTCCACCATTTTTGCAAGAAATTTATGCAAAAAAGACACTAGAGCATCTTGATAAAAGGCCTTCCTTCAGGAAGGTGCCATCTCTGGCTTCTTCCAAGCGCCACCAGCCTCTCCACTCTCTTTCATCTCAAGAGGGTCTTAACTCTCCATTACACTAAATTCTTTTTTATAATCATAAGGCATCGGAAATATGCCATTGCTATACATATGAATACATGATTATTAATTATTGTGTTGAAAAAAAAAAAAAAAAAAAAAAAAAAAAAAGGCTTGTACAAGCTTTTTTTT…
306	P2G07	Ji, 2003	10 DPA fiber	elongation enrichment gene	g	fiber elongation	CB350476	Na	Na	RFLP	RFLP	3	p	0	26	2592*1	748*1	13189*1								ACGATAGTGATGTTGGTTTTAACAGCTTGTTTAATTGGGTTGGATTCTCAAACAAAGGTCATCTTCTACGTTCAAAAGAAAGCTTCTTTCAAGGATTTGCGTGCTCTTGTTGGATTGCTGTATATCACTTCATTGGCTGCTGCTTATAATCTACTTCAACTATGCTGTTCTTCATTCTCAGCTTCTTACAAAGGAACCTCGCTGCAACCTTACGCATATCTGGCTTGGCTTCGTTATATTTTGGATCAGGCAGTAGTGT
307	P2H01	Ji, 2003	10 DPA fiber	elongation enrichment gene	g	fiber elongation	CB350555	Na	Na	RFLP	RFLP	1	p	0	30	2662*1										ACGTAAGGTTGAGAGACATCGAGAAATGGAACAAAGCAAGGGAAATCAGAAGAGCACAATGGTGGTCTGGAAATGGTGTCAGAAACACGGGAAATTGAGAAAATAAAGATACATGATGGTCTTATAGTAATATAGAAGTGTTGAAGATAAAGTTTCAAGATGATGTCCTAGTTTTTTTATTTTTTTTATTTAGGGTTTACAACGAGATGAACTCTTCTAAAAATGAGTTGTTCTTAACTAAAGAGTGATACATTCTGTGATTGTGT
308	P2H03	Ji, 2003	10 DPA fiber	elongation enrichment gene	g	fiber elongation	CB350556	Na	Na	RFLP	RFLP	4	p	0	42	1805*2	1821*2	13142*1	5737*1							TTCAAATCTAATCTGAATAAATAATTCTGGGATGTAAGCATGAGGGCGAAGCTATTCCGGTGGCGGTGGCAGTGAATCCAAATGACTTCATCGCCCAAACGCCGCCCCACATTCACTCTCACTTTTTCATTTGCATATGAGAAACTCCATCAATAAATCACTTGCAATCTGTCGGCTCAAGCTCTATCATCAGCGACGACCATACCATAAAAGGATGTCGGATTGGGGTCCTATTTTCGTGGCACTGGTTCTTTTCGTGCTGCTAACGCCGGGGCTGCTGTTTCAGGTTCCGGGCCACCATAGGTGCGTGGAATTCGGCAACTTTAAGACCAGTGGTGCTTCCATTCTCATCCATTCGTTGCTGTATTTTGGGCTCATTTGCGTGTTTTTGCTGGCGAT…
309	P2H04	Ji, 2003	10 DPA fiber	elongation enrichment gene	g	fiber elongation	CB350557	Na	Na	RFLP	RFLP	2	p	0	49	3261*1	3963*1									CTATTCTCAATTTCCCCATCTCTCTCGTCTCTGGGTCTCGTAAGTTGGTGAATAGTGTTGTAATTAGTGCCAATGGCTCGGATTGGGACCTCTGCAGCTCACATTGTGTTGGCAATATTTGCTGTGGCCATGTTTGTTGTGTCCGGGACCATGGCACAGGATATTGCTCCTTCTCCTGCAATGGCTACCGGAGCAGGCTCTGCTTTGCCGGTTTCCGCTGTCTTCTTATGCTCTTCCATGTTGGTCTCTTTAATTGCTCTCTTGGTGCACTGAATTCAAAGCTTTTCAAGACTTTATGACATTGGCTACCCTTAATTTCACTCTCACTGGTGATGAGGGGAGTAGCCTCTAATCTTCTCCGAGATAATATTTGGGTGTTATCAATTTTCAATTTCTCTA…
310	P2H05	Ji, 2003	10 DPA fiber	elongation enrichment gene	g	fiber elongation	CB350400	Na	Na	RFLP	RFLP	2	p	0	52	1991*1	3990*1									ACCATTGGCGCTGGCACACCACCATGATAGATGTCCTGATTCAGGCTTAGAGGGTGTTGAATGAGCTTCAGTTATGGAGGTCTAAGCCGTTGTCTCTTTAGTTTGGTGTTTTTTAGTGTGTGTTTGATAGGAACACCTTAATGTTTTGTTAACTACAAATGACCATCCTTTATGGTTGATTATTTGCCTTATCAAAACATTAAGGTTCTAGGTTCAGGCTTCAAATCTACTAGACTACTACTAAGTTGATCTACAACATGATCCATGTCTCAGTTCAGTTGTTTGTCTACCATTTTGCTCAATATATATAATGTTTGAAAGTTTGTTCAAAAAAAAAAAAAAAAAAAAAAAAAAAAAGCTTGT
311	P2H06	Ji, 2003	10 DPA fiber	elongation enrichment gene	g	fiber elongation	CB350558	Na	Na	RFLP	RFLP	0	p	0	0	0*0										ACAACTTCACCCTGTAAAAGCCGAAATAAATGGTTGCGATCTTAATTTACTTGAAAGACTAAGAATACGGAGTGACGGGTTGGATTTAGAGAAAATGATTTGTTTCTTTCATATATTTCTGATGTGTTCATCAGCTGCAAATGACCTCCACAGAGAGTTTCTTCATCACATTAGGACACGGGTCTCCTCCAAACATTTCTGGTGCTACAGTCACTGAGCAGAAGTTCTGTCCAACACAAAGCCTATTAAAAGCATCATAAGAGTGGTGAGCATGACAGCTTCCTTCGCGGTAGCTTCCACAGACCCCTTCCGGTGTTCCGAAACTGGCAAACTTAACTGCTGAGATTTTTTGCCCAGCATCGCACTCTAAATGCACTTTTGGCCTTAGGGGTTTGTTGA…
312	P2H09	Ji, 2003	10 DPA fiber	elongation enrichment gene	g	fiber elongation	CB350401	Na	Na	RFLP	RFLP	1	p	0	25	1145*1										ACAACACTGTTTATACAGCGATTTACTCATCAGCCAGGGGTGGAGGTGCAGCCATCGGTGGGCTATTCTGGCAACTGTTAGCCGAAGGAATGGACCCTTACGGGGATGGGTATGAGGTAATCATGAGCCAAGGCACCTCAACTGTCGACCTCATCACTCAAGAATCTCAGAAACTTAATCGTATTCGAAAGATGT
313	P2H10	Ji, 2003	10 DPA fiber	elongation enrichment gene	g	fiber elongation	CB350402	Na	Na	RFLP	RFLP	1	p	0	25	1145*1										ACAAAGACCTTTGCATTGATTACCCAATTGCTTCTATTGAAGATCCCTTTGACAAGGAAGATTGGGAACACAGCAAACGTTTTTGCAGTCTTGGACTATGTCAGGTGGTGGGGGATGACTTATTGATGTCAAGTCCAAAGCGCATTGAGAGAGCAATACATGAATCTGCTTGCAACTCTCTTCTTCTCAAGATAAATCAGATCGGAACTGTGACAGAGGCTGTTGACGTGGTAAAAATGGCAAAGGAAGCCCACTGGGGAGTGGTGGTATCTCAAAGATTTGGGGAAACTAATGATTGTTTCATTGCGGATTTAGCAGTCGCACTTGGCGCAGGTCAGATCAAAGCAGGGGCTCCTTGCCGAGGAGAGCGAGTGGCTAAGT
314	P2H11	Ji, 2003	10 DPA fiber	elongation enrichment gene	g	fiber elongation	CB350480	Na	Na	RFLP	RFLP	1	p	0	25	5599*1										ACCACAGCGATGAAGACGATGTGTTTCCAAACCTATGCAATGTCATCCTTGATGCCTCTACGTGCTCTGCTGAAAGTTGCAGGTTCTTTTGCAGTTCATCTATGACTGCTCGTCCACCAGCATGGATACAGAAGTGTTCAAACGCTTGCTTGAAGTCTGGAATATATGGCTTCCACTTGGGATTAAAGATTTTATGTCCAATGAGTGTGAGAAGAAATAGGAGTTGCTCAGATGCTGGAAGAACTAAAGGACCAATAGTGGTAATGTTAGATTTTAAAGCCTCTCCAGCAATAGCCATGAGATCTTTAGATAAAGATATCCCAACATTGCCTTCTTTGTCTTCTTCTTCGAACACGCATCGATAGGCTTTATCATCTGCACCTTTATGGGTTCGAACAA…
315	p3a02	Ji, 2003	10 DPA fiber	elongation enrichment gene	g	fiber elongation	CB350529	Na	Na	RFLP	RFLP	1	p	0	30	13010*1										ACTTCCTCCCCTGGTTAAGACCAATATAAGAGATGCTTTTGCTGAATTTGCTGTTCTAACAGCTGAAGAAGCCAGGCTTTCTAACGGACTCATTGGCACTGGCGAGTGTTCCATAATCCTTTTGAAGACATCTCCATAATCAAGAGTGCTTTCTGCTTCTACACATATTTTGGCCATGGTCTGAACAGCAAGTTCCGGGTAAGCTCCAGCTGCGGTTTCACCACTTAACATCACACAGTCTGTGCCATCAAGAACTGCATTGGCAACATCAGTGGCCTCAGCCCTGGTTGGCCGGGGAGACTTTATCATGGATTCCAACATCTGTGTTGCAGTGACAACAGGTTTTCCTTGGATGTTACACTTGTAAATCATCACCTTCTGTGCTAGAAATATCTTTTC…
316	P3A03	Ji, 2003	10 DPA fiber	elongation enrichment gene	g	fiber elongation	CB350481	Na	Na	RFLP	RFLP	1	p	0	29	13063*1										ACTTCCCTTGGTGGAAAGCTTGCGCGAACTCAAGTTCGGATGGCATTCTTGTTCCGTCCCCAGCATAGGTTCCTGCACCGTAAGGGCTTCCACCCTTCACTTGCTCCATCTCAAACATGCCAGCACCAAAGCTGTATCCGATGGGAACAAAAATCATCCCGTGGTGAACAAGCTGAGTGATTGCAGTCAACGGTGTAGTTTCTTGTCCGCCACCTTGAGATCCAGTGCTATAGAATAGCCCAGCAGGTTTTCCAGCAAGTTGCTGAGTTCTCCATAGACCACCAGTTGCATCCATAAATGCTTTGAATTGGGCAGACATCATGCCAAATCTTGTTGGGAAGCCAAAAATAAACCCATCAGCCTCAGGAAGGTCATGTGGTGTAATGATCGGT
317	P3A05	Ji, 2003	10 DPA fiber	elongation enrichment gene	g	fiber elongation	CB350482	Na	Na	RFLP	RFLP	3	p	0	35	2811*3	4218*2	13145*2								ACAAAGCAGGAATATCTTCCGAGCGGTCATCGAGTCGATCAAAACACCCGAATCATAATTGGAATACATGCAATGGGAAGGATGGAAAGCTTATGGGGAGAAGATTGCTATGCGTTCAAGCCAGAAAGATGGATTGGTGAAGATGGGAAGATTAAACGAGAGTCGCCAACTAAATTTAGCGCATTCCTTGCGGGGCCAAGGATTTGTCCAGGGAAAGAGGTGTCGTTTCTCTTGATGAAGGCTACCGCAACAGCCATCATTCATAACTACAACGTTCATGTGGTGGAAGGGCAGAATATTGGTCCCAAAAACAGTGTGGTTTATCAGATGAAGAAGGGGTTAATGGTTAGGATTAAGAAGAGATGGAGTTAAGGAATTTGCAGGGTTAAAGTGGTAATT…
318	P3A07	Ji, 2003	10 DPA fiber	elongation enrichment gene	g	fiber elongation	CB350483	Na	Na	RFLP	RFLP	3	p	0	42	4218*4	2811*2	13066*1								ACAAGCTTTTTTTTTTTTTTTTTTTTTTTTTTTTTTGGAAAAAGTATATATTGGATTCAACTTAGAGTATTTAATACAATATAACACTTAAGATTATATAAGTATAAATATGGTAACACTTCTTAATTACCACTTTAACCCTGCAAATTCCTTAACTCCATCTCTTCTTAATCCTAACCATTAACCCCTTCTTCATCTGATAAACCACACTGTTTTTGGGACCAATATTCTGCCCTTCCACCACATGAACGTTGTAGTTATGAATGATGGCTGTTGCGGTAGCCTTCATCAAGAGAAACGACACCTCTTTCCCTGGACAAATCCTTGGCCCCGCAAGGAATGCGCTAAATTTAGTTGGCGACTCTCGTTTAATCTTCCCATCTTCACCAATCCATCTTT…
319	P3A08	Ji, 2003	10 DPA fiber	elongation enrichment gene	g	fiber elongation	CB350484	Na	Na	RFLP	RFLP	0	p	0	0	0*0										ACCAATAAAACCACTCAAGTGACATCAAAAAGTTTATCAAAGAAGCTTTCCTGATCTGATAAACAACAAAAATGCAAGAAAACCAGACACCAATCTTTTTCTTAGCAAAACTCTGTGAGCCGGTTGAACGATTTCGGAAATCAGACATAAACACCAGCTGAAAGTAGCAAAAACAATGACCCGAAGCCCAGGAAGACTGATGCCACTCCGCCAGTGATGAGCTCCTTGGCAAGACATCGATTTCTCTTCGAAGAAGTTGCTTCGTAGATGAAGAAGGAAGCGGTGACGACAAGACCAATGGAGAGCATTAAGAGGGCTAGGGTTGGGT
320	P3B01	Ji, 2003	10 DPA fiber	elongation enrichment gene	g	fiber elongation	CB350485	Na	Na	RFLP	RFLP	7	p	0	108	7*3	5701*1	13266*1	3545*1	3786*1	5806*1	4750*1				ATCAACGGTAACAAAGGCAGGTGCTACGATTTCTGGGTCGACTTCAGCGAGTGCATGTCCCGTTGCAGAGAGCCCAAGGACTGTGGACTTCTCCGTGAAGATTATCTCGAGTGCCTCCACCATTCTAAAGAATTTCAACGAAGGAATCGAATTTATAAGGAGGAGCAACGTAAATTAAGAGCTGCCGCACGAAAAGACAAGGAAGGCGAAAATGGTGTTCATCATCATGCATAGTCATAATTTGTGATCCTTTAATTTTCCAATAATAATAATGCATGGAGATTGTTGTATTTATGTTGGGATTGATATTTTAACTCTTTGCTAAATTACCTTTTGGTTTCCCTTTCGTTGGAATGGACATTGTTGTTTTCTGCCTGTGGCTGTGGGAGCAAAGTTAAA…
321	P3B02	Ji, 2003	10 DPA fiber	elongation enrichment gene	g	fiber elongation	CB350486	Na	Na	RFLP	RFLP	1	p	0	23	13189*1										ACGCAGTGTTTGCGGGAAACCTAGCGGCTTTGGAGCATTCATTTTTGGTATTAACCGGAGAAGAGAACTTCCAATGGCTCAAGTGGTGCAATAAATATACTCGATTCTGCACCCAAATCGGAGGATCCTTGCTCTGCGGCTTCGTTGCAAGCTTACTAATGTTTTCCATCGCTTCCATCTCCGCATTCAACTTGTTCAGGCTGTATTCCCCCACCAAGTTCATGCACTTGAAACTCTAATCATAAATTACGGTTAATGTGGTATTAAAAATTTTTAACTTTATAAATTGATTGATATTTTGCCATATAATTTAAAATTTTTAAAAATAAAATGTTTGTGAAGTTAAAAAATTTCATGCAAAATAATTACTTATGTTAATATTATTATTTATAAAAGAAA…
322	P3B03	Ji, 2003	10 DPA fiber	elongation enrichment gene	g	fiber elongation	CB350487	Na	Na	RFLP	RFLP	4	p	0	16	13151*2	2536*1	4230*1	13008*1							TTCGTGGAGTCCACGTCATCATCGGTGCAAGGAACATGAAAGCCGCGAATGAAGCAAAGAACAAAATTGTTAGAGAGAACCCAAGAGCCCGTATAGATGTTCTGGAGCTGGATCTTTGCTCTACTAATTCAATCAGATCATTTGCCGACAATTTCATTGCTCTTCATCTTCCTCTCAATATCTTAATAAACAATGCTGGCATCATGTTTTGTCCCTTTCAGCTTTCTCAAGATGGATTAGAGGTGCAGTTTGCAACTAATCATATAGGACATTTCCTCTTAACAAACCTTCTACTGGACACAATGAAGAACACAGTTAAAGCAACTGGGATCCAAGGAAGGGTTGTCAACTTATCATCAATAGCTCACAACTACTGTTATAAGAAAGGGATCCGATTTC…
323	P3B04	Ji, 2003	10 DPA fiber	elongation enrichment gene	g	fiber elongation	CB350488	Na	Na	RFLP	RFLP	2	p	0	31	12989*2	7*1									GAACACAGTTAAAGCAACTGGGATCCAAGGAAGGGTTGTCAACTTATCATCAATAGCTCACAACTACTGTTATAAGAAAGGGATCCGATTTCATAAGATCAATGACAAACAAGGATACAGTGAGAAAAGAGCATATGGGCAGTCCAAATTAGCAAATATATTGCATGCCAATGAACTCTCTCGTCGGTTGCAGGAGGAGGGTGTGAACATCACAGTTAATTCGGTTCACCCGGGATTGATTATGACGCCTCTGTTTAGACACTCCGCTGCTGTAATGAAACTTTTGAAATTCTTCAGTTTCTTTCTCTGGAAGAACGTTCCTCAGGGGGCAGCTACGACGTGCTACGTCGCGCTCCACCCGCGACTCAATGGGGTGACCGGAAAATACTTTGCGGACTG…
324	P3B05	Ji, 2003	10 DPA fiber	elongation enrichment gene	g	fiber elongation	CB350403	Na	Na	RFLP	RFLP	2	p	0	52	1991*1	365*1									AGAGAACCAACAAAAAGCTTTTGGTTGGGCTGCTACTGATAATTCTGGAATCCTCTCCCCTTTCAATTTTTCCAGAAGGGAAAATGGTGATGATGATGTCACTTTAAAAATTCTTTACTGTGGAGTGTGCCATTCAGACCTACATACTTTGAGAAATGACTGGGGTTTCTCCTTTTACCCTGTTGTTCCTGGGCATGAAATTTCAGGTGTTGTGACCAAAGTGGGGAAGAATGTGACAAAATTCAATATTGGTGACCGGGTTGGGGTTGGGGTTTTGGTTGGTTCCTGCAAGACATGTGAATGCTGCGAGCAGGATCTGGAGAACTACTGCCCTCGTATAATATTTACCTACAACTCTTACAATCCAGACGGGACAAAAAATTATGGTGGTTATTCGGA…
325	P3B06	Ji, 2003	10 DPA fiber	elongation enrichment gene	g	fiber elongation	CB350489	Na	Na	RFLP	RFLP	2	p	0	98	7*1	13112*1									ACTTCCTGTGAAGAAAATCTTGTCCCATTTGTGTTGAAGCAGTTGTTGACCAACAGCAGGGCCACCCTCAATGACCTTGATAGCTTGAGTATCAAGGTAATTGGGGAGGGTATTAGCAAGAAGAGAAGAACTTGCAGCGGCCAACTCTGATGGTTTTATAACCACAGCATTTCCTGCAGCTATGGCTCCTATCAAAGACTCCAAGGATAATCCCATGGGAAAGTTCCAAGAAGAGATAACGAGGATAAGGCCAAGAGGCTCAGGAACCAATTCAGCATATGAAAGCAGTGCAACTGAAGGAAGTTTAGCCTCTTTGCTTGCCATCCATGTTTTCAAATCCTTCAATGCAAGATTCAGTGATTTCTTTATAAGTCCTACCTCATCACGAAATGCTTCAAC…
326	P3B08	Ji, 2003	10 DPA fiber	elongation enrichment gene	g	fiber elongation	CB350490	Na	Na	RFLP	RFLP	1	p	0	98	7*1										ACACCGAGCTCTCAACGAAAGGCGATTTCGAGGTCATTTTTGTCTCGGCAGATGAAGATGAAGAGTCATTCAATGGTTACTTCTCCAAGATGCCATGGCTTGCAATCCCTTTCTCTGATTCAGAGGCACGCAAGCGCTTAGATGAGCCGTTCAGTGTGATGGGAATACCTCACCTCGTGCTCTTGGATGAAAATGGTAAAGTCTTGGCCGAAGAGGGGGTTGAGATTATTCATGAGTATGGAGAGGAAGGGT
327	P3C01	Ji, 2003	10 DPA fiber	elongation enrichment gene	g	fiber elongation	CB350532	Na	Na	RFLP	RFLP	0	p	0	0	0*0										ACGTCTTTCAACAAATGGAAATTGAGGCCGACTTCACGCAAGTGTCCGTCAATTGCCCCATCTGAATCTGGCAAGATTGTATGAGCAGCTGATACAAACTGGTATAGTGGGCGTTCAGTTTTGGAATCAGGGTCAGCGCCTATGATGACAGCTCCAGCGCCATCAGCAAAAAGTGCTTGACCCACCAGAGAATCCAAGTGCGTATCAGAGGGTCCACGAAAAGTGACAGCCGTGATCTCGGAGCACACCACCAGAACCCGAGCGTCCTTGTTATTTTCAGCCAAATCTTTGGCGAGACGAAGCACGGTTCCACCAGCAAAGCAGCCTTGCTGATACATCATGATCCTCTTCACGGAAGGTCTCAGTCCTAGGAGCTTGGTAAGTTGGTAGTCCGCACCC…
328	P3C04	Ji, 2003	10 DPA fiber	elongation enrichment gene	g	fiber elongation	CB350492	Na	Na	RFLP	RFLP	1	p	0	26	227*2										AAGTTACAAGTGAGTATGCAAGGCAACTGCGAGGCCTAGCGAGCAAAATACTTTCGGCACTATCAATTTGCTTGGGATTAGAAGAAGGAAGGCTAGAGAAGGAAGTTGGTGGCGTGGAAGAGCTTCTTCTTCAATTGAAAATCAATTACTACCCCAAGTGTCCACAACCAGAACTCGCTCTCGGTGTCGAAGCTCACACCGATATAAGTGCACTCACTTTCATTCTCCACAACATGGTTCCTGGCCTCCAACTCTTTTACCAAGGCAAGTGGGTGACCGCTAAATGTGTTCCCAACTCCATCATCATGCACATTGGAGACACCATCGAGATCCTCAGCAATGGAAAGTTCAAGAGCATTCTCCACAGGGGTCTGGTTAATAAGGAGAAGGTTAGGATCT…
329	P3C06	Ji, 2003	10 DPA fiber	elongation enrichment gene	g	fiber elongation	CB350493	Na	Na	RFLP	RFLP	1	p	0	23	13189*1										ACCAGATTAAAAGAAGATGATGGGATGAATGGAGAAGAGGAACTGAAAGAGGCTTTCGATGTGTTTGACAAAGACAAAGATGGGTTGATTTCGTTTGAGGAACTGGGATCTGTGCTGTTTTCTTTGGGTTTGAAAGAAGGGAACAAATTGCAAGATTGCAAAGCAATGATAAGGAAAGTAGACATTGATGGAGATGGAATGGTTAATTTTGATGAATTCAAGAAGATGATGAGAAGTGGTGGAGGACTAGTTTCTGTTTCTGCCTTCTAGCTACTAATTTTAACTTCATCAAATCTTCCAAGTAAGCCCTTTCCATCTTTCTCTTGCCCCCAATTTTAGGTTTAGTCCCTCTATTATGATAAAATTGAGAATTTTATCCCTCTACTTTAATTTGATATA…
330	P3C08	Ji, 2003	10 DPA fiber	elongation enrichment gene	g	fiber elongation	CB350494	Na	Na	RFLP	RFLP	5	p	0	25	2552*1	1991*1	12*1	5434*1	4330*1						ACAAGCTTTTTTTTTTTTTTTTTTTTTTTTTTTTGGCCAACCACCCAAAAAAAAATTATTATTACAAAAGGCAAAGCAAAGCAAACTGCATAATATGAATACAAAAGAAATAGGATCAATACCCTTATATATCTATGATATATAAGAAAATCACACCAATTACATTACAAAATCAAATTTATGTCACTAATGTAACATGACATATATAGAGATATCTAAAACTTTAGAGAAATTGAAAATTGATAACACCCAAATATTATCTCGGAGAAGATTAGAGGCTACTCCACTCATCACCAGTGAGAGTGAAATTAAGGGTAGCCAATGTCATAAAGTCTTGAAAAGCTTTGAATTCAATGCACCAAGAGAGCAATTAAAGAGACCAACATGGAAGAGCATAAG…
331	P3C09	Ji, 2003	10 DPA fiber	elongation enrichment gene	g	fiber elongation	CB350495	Na	Na	RFLP	RFLP	9	p	0	46	2704*2	13204*1	1991*1	2712*1	476*1	5109*1	13009*1	13227*1	10638*1		GTCTCTGGGTCTCGTAAGTGGGTGAATAGTGTTGTAATTAGTGCCAATGGCTCGGATTGGGACCTCTGCAGCTCACATTGTGTTGGCAATATTTGCTGTGGCCATGTTTGTTGTGTCCGGGACCATGGCACAGGATATTGCTCCTTCTCCTGCAATGGCTACCGGAGCAGGCTCTGCTTTGCCGGTTTCCGCTGTCTTCTTATGCTCTTCCATGTTGGTCTCTTTAATTGCTCTCTTGGTGCATTGAATTCAAAGCTTTTCAAGACTATATGACATTGGCTACCCTTAATTTCATTCTCACTGGTGATGAGGGGAGTAGCCTCTAATCTTCTTCGAGATAATATTTGGGTGTTATCAATTTTCAATTTCTCTATTCCTAAAGTTTTAGATACTCTATAT…
332	P3C12	Ji, 2003	10 DPA fiber	elongation enrichment gene	g	fiber elongation	CB350496	Na	Na	RFLP	RFLP	1	p	0	12	12951*1										GCTTTTTTTTTTTTTTTTTTTTTTTTTTTTTTTTTTTTTTAANANAAATACTGGGCCTTATTATTGTNTTGNGAAAAAAAGAAACNCTAGAAGTTCAACATGTACAGAAGGGNGAAATAATTTCAATGGATGGGNGTCACCAAATGGACTATNTAGCAACATATTACAAACTGAAGAGCTGAATTGAAACTGAAACTAAAGGGATGTATAATTATTTTACAATAAAAAAAAAACCATTCAAACATGATTACAATCTCAGAGTCCTCGTCACCAAAACAATCAAGCAAGAATTGTGCAACCATTTAAGACATGTAGTCGTGTGTATCATCGGGGTTTCCGATTCGTGGAGATGCACCTTGGTCTGTCCCTGTTGTTCTCTTACTCATGTTAGCTCGCTGC…
333	P3D04	Ji, 2003	10 DPA fiber	elongation enrichment gene	g	fiber elongation	CB350497	Na	Na	RFLP	RFLP	1	p	0	12	12951*1										ACAAAATTTCATCGAGCACTACATGCATGGGGGAAACTTAAAAATTGGCACAATTAGGAAGAATTTACCCATTCTCCATCCCATGCAAATTACATTTCTAAAAATCCTATTTCCAATTTTATCATTTCCTACCAAGTAAATTTCACATTGTTGTATTCAGTTCCAAGCTTCGGTATGAAGGATCGATTCCGCTTCACTTGCTCAACCTTGAGAATTGTTTATCGTCCTTCATGCAGATCTTCTGAGGAAACCGCTGTCCGCGAAATGTCATTGTCGAAAGCACTTAGACCAGAGCAAGGACCAGAAGAGAACATTGAAGACATCTCATCAGACTCAAAGGTAGTTGAAGATTGCCTCTGGTTGGGCCGGTTATTGGAAACAGTCAACATGGAATCCTGA…
334	P3D05	Ji, 2003	10 DPA fiber	elongation enrichment gene	g	fiber elongation	CB350560	Na	Na	RFLP	RFLP	4	p	0	43	2225*4	2552*2	1991*1	2592*1							ACATTTGAAGGGCATAAAGGTGCAATATGGAGCTCCTGCCTGGATACCAAAGCATTACGTGCAGCATCTGCCTCGGCTGACTTTTCTGCGAAACTGTGGGATGCATTGACCGGAGATGAATTGCACTCTTTTGAGCACAAGCATATTGTTCGAGCATGTGCGTTTTCAGATGACACACACTTTCTACTCACTGGTGGAGTTGAGAAAATTCTCCGAATATTTGATTTGAATCGTCTAGATGCGCAGCCAAGACAAGTGGATAATTCTCCTGGTTCAATTAGAACTGTTGCATGGCTCCATAGTGACCAGATGATCTTAAGTTCTTGCACTGAGACTAATGGTGTTAGGTTGTGGGATCTGAGAAGTGGCAAAATTGTTCAAACACTTGAGACCAAATCA…
335	P3D10	Ji, 2003	10 DPA fiber	elongation enrichment gene	g	fiber elongation	CB350500	Na	Na	RFLP	RFLP	2	p	0	19	13011*1	4756*1									ATTATCTCAAATATTGTAGTTTTAGTTGTTTCACAAGGCCAACTAAGAGTTGGTTTCTACTCCAAATCCTGCCCAAATGCAGAGTCTATAATCCGCAAGGTTGTTCAGAAAGCAGTGGCTGACAATCCTAGGAATGCTGCAATCTTGCTAAGGCTTCATTTTCACGACTGCTTTGTTCAAGGATGTGATGGGTCGATACTGATAAGAAATGATGAGGATGTTGAACTCAAAGCACAAGGAAACTTGGGAGTAGTTGGTTTTGACATCATAGACAGCGCCAAAGCCCGGTTGGAAAATCTTTGCCCTGGAATTGTTTCTTGCGCTGATATCGTTTCTTTGGCTGCAAGAGATGCTGTTTCCTTGGTCAATGGGCCATTTTACGATGTTCCAACTGGGCGC…
336	P3E01	Ji, 2003	10 DPA fiber	elongation enrichment gene	g	fiber elongation	CB350502	Na	Na	RFLP	RFLP	1	p	0	19	1329*1										CCCGAAAGCAATTTCTTCTCATTTTCGAGAACATTTTTTTTAAAGGCTTCTTCTATATATTCTTTGAAGATATTAATCAGAAAAATGGCGCTGGTTTCTTTCATCGGCAGGGTTCTTTTTGCGTCAGTGTTCATCCTCTCTGCTTGGCAAGAGTTCAATGAATTTGGCGTCGATGGTGGTCCAGCGGCGAAGGAGCTGAGGCCAAAGTTCAACGTCTTCTCAAAGACTGTGTCGTCTCACACAGGGTTGCAAGTGCCTGAATTTGATATCAAGTATGTAGTTGCTGCTGCTGTAGCCTTTAAAGGTGTTGGGAGTATTCTCTTTACCTTTGGCAGCACCGTCGGAGCTTATCTTCTGGTTTTGCACCAACTCGTTCTTACTCCCATTGTTTATGACTTC…
337	P3E02	Ji, 2003	10 DPA fiber	elongation enrichment gene	g	fiber elongation	CB350503	Na	Na	RFLP	RFLP	2	p	0	55	5127*2	2225*1									ACCAAAATTTGGGGAATGGGATGAAACAGATCCCACATCGGGGGAAGGGTTTACAGTAATATTTAACCAACTGAAAGAGGAGAAGCAAGCACCCCCCTCATCCAATTATCAAACCGTGGCTCCGAAAGTTAAAACCATGAATTATTCCAAGTTAAAGATATGTTGCTGTTTATTTTCACGTGGAAATGAGTAAGATACGCATGGAATGGTTTTTCAGTGGATGAATATCAATTTAGGAGGGATTTTTATGTGAATGTGAATGTGAATGTTGAATTTCTATGATTTTCCCTTTTTAATTTCTTTTTCTTTTTTATATAAAAACTCAGCTTGATGAAGTTATAGAGATAGAATTGTTTTTTTTGTTTGCAAAGGTGTTCACAAATCGAGTTGAATTTATTT…
338	P3E03	Ji, 2003	10 DPA fiber	elongation enrichment gene	g	fiber elongation	CB350530	Na	Na	RFLP	RFLP	2	p	0	48	3301*2	2077*1									ACCATCAATTTATATTGGTCAGTTTGCTCGGCTACTTGAGCAAGGGGATGATCCGGCTATGCAGTCCATTACTGATGATGAATACACTCGTTATGCAATTGCCGAGGGAAAAAGGTTTCAAGACTCCTTTGAAATTATTGCTTTGCTCAAAAAGTCTAATGAAATATATAGTAATCTTAAAGTTCAGAGGATGGGTTCTCTTTGTGCCTTTCAGATTGCTAGAGAATATTTTTCTTTGGGTGATTTCAACAATGCAAAACAGCAGTTTGATGGTGTTGCAAATCTATATAGGCAAGAAGGATGGGTTACTTTGTTGTGGGAGGTTTTGGGTTACTTGAGAGAGTGCTCAAGGAAAC
339	P3E05	Ji, 2003	10 DPA fiber	elongation enrichment gene	g	fiber elongation	CB350531	Na	Na	RFLP	RFLP	0	p	0	0	0*0										GCAAAGCATTAGCAACCATAGCCATGGCTTCCTCACCAAAACTCTTCTCTATGTCTATCCTCTTCCTTTTTGCCCTCTTCTCCATGCAAATCCATGCTAGAGAGTCAAAAACCAAGACGAGTTTCTCAATCTCCCAAAATATCATAATCCAAGTTTCCTGTTAATCCCAGTTTTCTATCCTGAAAATGGCTATGATTCCAAGCTTTTTTGGCAACCGCCGCAGCAATGTCTTTGATCCTTTCTCTCTTGATGTATGGGATCCTTTCAAGGACTTCCCCCTTTCTTCTTCACTCACCTCACAAACCCCGGAAACCTCAGCGTTTGTGAATACCCGAATTGACTGGAAAGAAACCCCAGAAGCGCACGTGTTCAAGGCTGATGTTCCGGGGCTTAAGAAAG…
340	P3E07	Ji, 2003	10 DPA fiber	elongation enrichment gene	g	fiber elongation	CB350504	Na	Na	RFLP	RFLP	4	p	0	25	8552*3	171*2	13149*1	1821*1							ACTGATGGACTTGGGGCGCTTTACCGGGAAGGAACAGCCTCATTTCTCAACTCCATGGTGAATAATAGGTTCCCATTCTCGACTAAGCAAGTCAGGGAGACTTTTGTTGCAGCACTTGGTTCAAACAGCGCTGCAGCAGCTCAGGCTCGTCTCTTCAAGCTTGCCAATGAAGGCCACCTCAAGCCAAGGACCTAAGCAAACACCTTTTGGTTTGTCAGTTTCTTGAAGCATTTTATCCACTAGTGTGTGCTACTTAGATTTTATGTTCCTAATATTCGACATCTATAATGCTACAGCTTTCATTTGGATAGATACTGTGTCTAGAACTGAATGTTAAGTTTATGTTTTCTTATTTTAAATAAAATTTAAGATATTTG
341	P3E08	Ji, 2003	10 DPA fiber	elongation enrichment gene	g	fiber elongation	CB350505	Na	Na	RFLP	RFLP	3	p	0	59	171*4	8552*3	2225*1								ACAATCAAGCACATATATAGCATTTTCTGTTAAATATTCCAGGTTTATTTCAAGGAGCTAATCCAACCTGTTTCCACACTGTTTTTTCATTCCCTTGCAAGGGATATATTTAGTCAACACATAAATGTGATCATATTTGGTATCTATGTGAATTCATGGCTTGAAAAGAGAAAATGGAAAAGGAAGAGGAGAGACAAATGAGTAGCTAAGAAAAATACAGAGGAGAAATATAAAGGCAGAGATGGAGTAGGATAAGAAGTAGATGACGATGATGATGATGATGATGATGATGATTTTAGCAAAGT
342	P3E11	Ji, 2003	10 DPA fiber	elongation enrichment gene	g	fiber elongation	CB350508	Na	Na	RFLP	RFLP	4	p	0	59	171*3	8552*2	13011*1	13149*1							ACTTGGTGCATGCTAATGGTATTTGTGCAGGCTATTCCCTTCTTTCAGCTATTATAGCAGCTGTGCCTCGTCCTTCTACTATGCCTAGAGCTTGGACTTTCTTCCTCCTCGATCAGATTCTAACATACATAATCTTGGGAGCTGCTGCTGTTTCAACCGAGGTGCTTTACTTAGCAAACAAAGGAGACTCAGCCATCACTTGGAGTGCAGCTTGTGGGACATTTGCTGGTTTCTGTCATAAAGCCACAATAGCCGTGGTCATCACGTTTGTTGCAGTCATTTGTTACGCGGTGCTATCACTGGTCTCTTCTTATAGACTTTTCACCAAGTTTGATGCCCCAGTGAACTACCCCAGTAAGACCATTGAAGCTACTGTTTTCCATGGTTGATTTATGTTAT…
343	P3E12	Ji, 2003	10 DPA fiber	elongation enrichment gene	g	fiber elongation	CB350509	Na	Na	RFLP	RFLP	4	p	0	25	244*2	13011*1	12990*1	13079*1							ACGATGCTGACTGCCAGAGAGCTATCGAGGAAGTGACACTATACTTAAGCCGCTGTTGCTCTTTGAAAGGTGATGGCAAAGATGCATGGATTTTCGATGTTGATGATACACTCATCTCCACCATTCCTTACTTCAAGAAACATGGTTTTGGGGGAGAGAAGGTGAACTCATCTTCTTTGGAGGCATGGATGGAAGGGAGCAAGGCACCAGCTCTCGACCACACATTCAAGCTCTTCCATGACATTAAAGATAGAGGGATGAAAATCTTTCTAGTCTCTTCAAGGAAAGAAACCCTTAGATCTCCTACCGTTGATAACCTCATTAATGTTGGATACCATGGATGGTCTAGGCTCTTCTTAAGGGGTTTCGAAGATGAATACATGCATGTGGAACAATACA…
344	P3F02	Ji, 2003	10 DPA fiber	elongation enrichment gene	g	fiber elongation	CB350510	Na	Na	RFLP	RFLP	3	p	0	41	4474*3	801*1	13184*1								CTACAAGGCACTATTAGATGTTTATGAAGAAATGGAACAACTGGTGGCTGAGCATGGGAGACAATATCGTGTCGAATATGCGAAAAATGCGATGATACGACTTGCTCAATCTTATCTTGTGGAGGCCAGATGGACTCTTCAAAACTACAAACCATCATTCGAGGAGTTTAAGGCTAATGCATTGCCAACTTGTGGTTATGCCATGCTTGCTATTACATCTTTCGTTGGCATGGGAGATATTGTAACACCAGAAACCTTTAAATGGGCAGCCAATGACCCTAAGATCATTCAAGCTTCCACAATTATTTGTAGGTTTATGGATGATGTTGCTGAACACAGGTTCAAACATAGGAGAGAAGACGATTGCTCAGCAATTGAGTGTTACATGGAAGAATATGG…
345	P3F05	Ji, 2003	10 DPA fiber	elongation enrichment gene	g	fiber elongation	CB350561	Na	Na	RFLP	RFLP	8	p	0	29	1821*3	1750*2	5000*2	1241*1	72*1	3387*1	12991*1	6059*1			ACTCTGAGTGGCCAAAGTCCATGTTTACTCAATCTGGCTCGGGCACTAAGCCTTGAACCATATGACACTGGTGCATGTGCCATCATCATGCAGTAATTTCATGGTATATCTTAATTATATGGTTAATAAAAAAAAGATGGTGAGTGAATAATGTGCGTGCATTCCTCCATGCACCAATGGTGAATCTCTTTGCATACATAGAGATTCTGAATGATTATAGTTTATGTTGTAGTGAAATTAATTTTGAATGTTGTTTTTAAATTTTAATGTCACTTGGCTTGATTTATGTTTTAAACAAAAAAA
346	P3F07	Ji, 2003	10 DPA fiber	elongation enrichment gene	g	fiber elongation	CB350513	Na	Na	RFLP	RFLP	1	p	0	22	4787*1										CCGAGAGCGAGATAATGAAGGAAGATGATAACAATTGGCCAGAACCAGACCGTGTTGGGCGGCAAGAGCTTGAGATAGTGATGGGGAATGAGCACATCTCTTTCACAACTTCAAAGATTGGGTCCCTTGTTGATGTTCAGAGCAGTAAGGATCCTGAAGGTCTTCGCATATTTTATTATCTGGTTCAGGATTTGAAGTGCTTTGTATTCTCTCTTATCTCACTCCACTTCAAGATCAAGCCTATTTGAAGAATGAATGATGATATTGAAATCCTCCACTATATAGGGGAGAGAGGTGTGTCTGTCACAATTGGCGTTTCTGCTTTTGATATAAAGCTTTATTTTCCATTTCCTTTTGTTCTCTTGAATTGATGAGCTAAGTCTGTGTATGGTTTGGTCG…
347	P3F10	Ji, 2003	10 DPA fiber	elongation enrichment gene	g	fiber elongation	CB350514	Na	Na	RFLP	RFLP	2	p	0	30	13060*2	13011*1									ACCAGGGATGAAGGGTGGGCAGCCTTCAGGAACATATTGGCAGAGATCAATGAGGCATCAAGGCTTTTCTTATTGCCGAATCAGCAGCAAAGTTCTGAACCTTCAGAACGTCTTGTTGGGCTTTCAGATGATGTAGGGGCGGGATTCATATCTGGACACAACCAGCCTAGCTCAACTTCTGAATTGATATGTAGATAGATCAGTTGAATTGCCACCACAGGATGAAACTGGTAACATGGGGGTTTCAAAGGTGATCAGAGCTGACCAGAAGAGATTCTTCTTTGATCTTGGGAGCAACAACAGAGGACATTTCTTGAGGATATCTGAAGTTGCAGGTTCTGATCGGTCTTCCATCATTCTCCCACTGTCAGGATTAAAGCAGTTCCACGAAATAGTGGG…
348	P3G09	Ji, 2003	10 DPA fiber	elongation enrichment gene	g	fiber elongation	CB350518	Na	Na	RFLP	RFLP	2	p	0	28	4074*1	13189*1									ACACTACTGCCTGATCCAAAATATAACGAAGCCAAGCTAGATATGCGTAAGATTGCAGCGAGGTTCCTTTGTAAAATGAAGAACAGCATAGTTGAAGTAGATTATAAGCAGCAGCCAATGATGTGATATACAGCAATCCAACAAGAGCACGCAAATCCTTGAAAGAAGCTTTCTTTTGAACGTAGAAGATGACCTTTGTTTGAGAATCCAACCCAATTAAACAAGCTGTTAAAACCAGCATCACTATCGT
349	P3H02	Ji, 2003	10 DPA fiber	elongation enrichment gene	g	fiber elongation	CB350519	Na	Na	RFLP	RFLP	0	p	0	0	0*0										ACCTGTTGGTGTCAATGTTATTGGTGCCAATGTCATTGGTGACAATGTTATTGGTGGTATTGGTGGCAAGAACGGAGATCTTATTGGTGGCAATGGTGGGAATAACGACAATGTTATTGGTGACACTTCAATTAGTGACACGTGCTGAATATTTCGAGTTGCTAGGCTAACCTCCATACTTGAAAAACCCAACAAAATGAAGCAAGCTATTAAAATGAAAACGTTGGAACAA
350	P3H03	Ji, 2003	10 DPA fiber	elongation enrichment gene	g	fiber elongation	CB350520	Na	Na	RFLP	RFLP	2	p	0	49	3261*2	3963*1									ACCAACACTGCCTTGAATCCCGAAGCTACCAACAATCCCACCATCTTAGCCTAAGCCTATCACTGTTCTTCCACAAGTTCCCAGCAATAGCTTGCCTTCCATTCCTTTCACGTCTCCATCTCCACCTCCACCTCCACCTCCATCCAGCTATTGAAGACAATTTGATTCCTAATTAGTATCACATATATTACTGAGAATGAACTCTGTCATCACATTCTCTATGATGTTATTTCATGAAATAAGAATGTAGTTTCTATTTACATTTTACATATATAATAAAGTGTGGTGTTTTTTTTAAAAAAAAAAAAAAAAAAAAAAAAAAAAAAAAAAAAAAAAAAGGTTGGT
351	P3H07	Ji, 2003	10 DPA fiber	elongation enrichment gene	g	fiber elongation	CB350521	Na	Na	RFLP	RFLP	1	p	0	30	13010*1										ACGAGTATGAGTGAAACAAGTAGAAAGCTGAAGGGGAGTGGATACAGTCCAAGCAATGAAAAGAGGAGCAATGTGGAGGTGGATGATTACGATCCTATTGATCCAGTTCCAAGCTCCAAAGCATCCATAAAACCTGGTCCTATTGAGCATGGT
352	Unig06D11	Rong,2004	7-10 DPA fiber	elongation enrichment gene	g	fiber elongation	CB066371	1	22	SSR	BAC-Sub	1	F	0	14	13154*1										TTTTTTTTTTTTTTTTTTGTTTTAACGTAGCAAAATTTATATGATTATATAAAACCTTATCTATGATTGCGGCACATAAAAATACATAAACACGACACAAATACACCTATTGCCAAATCTGTTTGTATGGCATGAAAGTATTGAACAAAGGGTGGACAGCACAAAGTATAGACTTCATGTTGTATGGTTATGGTATCAACCTTCTAAATCACCTGAACCCGGAAGGAGTCGCTTGTGGACCACCTGCAGCTCCTC
353	GhEF1A1	Xu,2007	3-10 DPA fiber	translation elongation factor 1A1	g	fiber elongation	DQ174250																			ATGGGTAAGGAGAAGGTTCACATCAACATTGTGGTCATCGGCCATGTCGACTCTGGGAAGTCTACAACCACTGGTCATTTGATCTACAAGCTTGGTGGTATTGACAAGCGTGTGATTGAGAGGTTTGAGAAGGAGGCTGCTGAGATGAACAAAAGGTCATTTAAGTATGCATGGGTGCTTGACAAGCTTAAGGCCGAACGTGAACGTGGTATTACCATCGATATTGCCCTCTGGAAGTTTGAAACTACCAAATACTACTGCACTGTCATTGATGCCCCTGGACACCGTGACTTCATCAAGAACATGATTACTGGTACCTCACAGGCTGACTGTGCTGTTCTCATTATCGACTCGACCACTGGTGGTTTCGAAGCTGGTATCTCAAAGGATGGTCAGACA…
354	GhEF1A2	Xu,2007	3-10 DPA fiber	translation elongation factor 1A2	g	fiber elongation	DQ174251																			ATGGGTAAGGAAAAGACTCACATTAACATTGTGGTCATCGGCCACGTCGATTCTGGGAAATCAACCACCACTGGCCACCTGATTTACAAGCTTGGTGGTATTGACAAGCGTGTGATTGAAAGGTTCGAGAAAGAAGCTGCTGAGATGAACAAGAGGTCATTCAAGTATGCTTGGGTGCTTGACAAGCTCAAGGCTGAGCGTGAGCGTGGTATCACCATTGATATTGCCTTGTGGAAATTTGAGACCACCAAATACTACTGCACTGTGATTGATGCACCTGGACACCGTGACTTTATCAAGAATATGATTACTGGTACGTCACAGGCTGACTGTGCTGTTTTGATTATTGATTCCACCACTGGTGGTTTTGAGGCTGGTATCTCAAAGGATGGTCAGACT…
355	GhEF1A4	Xu,2007	3-10 DPA fiber	translation elongation factor 1A4	g	fiber elongation	DQ174253																			ATGGGTAAGGAGAAGGTTCACATCAACATTGTGGTCATCGGCCATGTCGACTCTGGGAAGTCTACAACCACTGGTCATTTGATCTACAAGCTTGGTGGTATTGACAAGCGTGTGATTGAGAGGTTTGAGAAGGAGGCTGCTGAGATGAACAAAAGGTCATTTAAGTATGCATGGGTGCTTGACAAGCTTAAGGCCGAACGTGAACGTGGTATTACCATCGATATTGCCCTCTGGAAGTTTGAAACTACCAAATACTACTGCACTGTCATTGATGCCCCTGGACACCGTGACTTCATCAAGAACATGATTACTGGTACCTCACAGGCTGACTGTGCTGTTCTCATTATCGACTCGACCACTGGTGGTTTCGAAGCTGGTATCTCAAAGGATGGTCAGACA…
356	GhEF1A5	Xu,2007	3-10 DPA fiber	translation elongation factor 1A5	g	fiber elongation	DQ174254																			ATGGGTAAGGAGAAGGTTCACATCAACATTGTTGTCATTGGCCATGTTGACTCTGGAAAGTCAACCACAACGGGTCACTTGATATACAAGCTTGGAGGTATTGACAAGCGTGTGATCGAGAGGTTCGAGAAGGAAGCTGCTGAGATGAACAAAAGGTCATTCAAGTATGCCTGGGTGCTCGACAAGTTGAAGGCTGAGCGTGAGCGTGGTATCACCATTGATATTGCCTTGTGGAAGTTTGAGACAACCAAGTACTACTGCACTGTCATTGATGCTCCTGGACATCGCGACTTTATTAAGAATATGATTACGGGTACTTCTCAAGCTGACTGTGCTGTCCTTATCATTGACTCCACAACTGGAGGTTTTGAAGCTGGTATTTCCAAGGATGGGCAGACC…
357	GhEF1A9	Xu,2007	3-10 DPA fiber	translation elongation factor 1A9	g	fiber elongation	DQ174258																			ATGGGTAAGGAGAAGGTTCACATCAACATTGTTGTCATTGGCCATGTTGACTCTGGAAAGTCAACCACAACAGGTCACTTGATCTACAAGCTTGGAGGTATTGACAAGCGTGTGATCGAGAGGTTCGAGAAGGAAGCTGCTGAGATGAACAAAAGGTCATTCAAGTATGCCTGGGTGCTCGACAAATTGAAGGCTGAGCGTGAGCGTGGTATCACCATTGATATTGCCTTGTGGAAGTTTGAGACGACCAAGTACTACTGCACTGTCATTGATGCTCCTGGACATCGCGACTTTATTAAGAATATGATTACGGGTACTTCTCAAGCTGACTGTGCTGTCCTTATCATTGACTCCACAACTGGAGGTTTTGAAGCTGGTATTTCCAAGGATGGGCAGACC…
358	GhCER6	Qin,2007	5-10 DPA fiber	3-ketoacyl-CoAsynthase	g	elongation	DQ122189																			CGACTGGAGCACGAGGACACTGACATGGTGAAGGAGTAGAAATCTCCCTCACAAAAACAACACCTTTTTTCAATTGCTTCATTTCCACCACTGCAACAATGCCACATTTTTCTAACTCTGTCAAGCTTAAGTATGTCAAGCTTGGCTACCAATATCTCGTCAATCATATTCTTACACTTACTCTTATACCTGTCATGGCTGGTGTTCTTATTGAGGTTCTTCGTTTAGGCCCTGCTGGGATTGTTAGTCTCTGGAATTCCCTTCATTTTGATCTTGTTCACATCTTGTGCTCTTGTTTCTTCATTATCTTTGTAGCCACTGTTTACTTCATGTCTAAGCCTAGAAGCATTTACCTTGTGGATTATGCATGCTACAAACCTCCTGTCACTTGTCGTGTTC…
359	pCKE6	John,1992	15,24DPAfiber	E6 with two tentative start codons	g	PCWS,SCWS	M92051	Na	Na	RFLP	RFLP	4	p	0	36	2225*4	12966*1	2552*1	1304*1							ACACACACAAGTAAAGCATTAGCAACCATAGCCATGGCTTCCTCACCAAAACTCTTCTCTATGTCTATCCTCTTCCTTTTTGCCCTCTTCTCCATGCAAATCCATGCTAGAGAGTACTTCAGCAAATTCCCAAGAGTTAACATCAATGAGAAAGAGACAACAACCAGAGAGCAAAAGCACGAGACCTTCGTTCCCCAGACCACCCAAAAGCCAGAAGAACAAGAGCCAAGGTTCATTCCTGAAACCCAAAATGGTTATGGCCTTTACGGCCACGAGTCAGGCTCAAGCCGGCCCAGTTTCACCACCAAAGAAACCTATGAACCCTATGTCACCCCTGTTAGATTCCACCCTGATGAGCCCTATAACAGCATCCCCGAATCCTCCAACAATAAAGACACT…
360	GhCFE	Guo,2006	5-25DPAfiber	elongation enrichment gene	g	fiber elongation	DQ073045																			GAAACCACGCTAACCCAAAACACAAGAAAAAGAAAGAAAGAAAAAAAAAAAAGGAATACCCCTTACCTTCATAGAGAGAACAAAAGAAACAAAGCAAGGTATTTCTTTTCTTTTCTTCACCTGTAAAATGGCGACGGCGAGTACTTGGATATTGTCGCTAAAGGTATTTTTAATTTCTACCGGTATATTGGGTATAGTTTTAGGACTTAAAATCTCTGTTCCATTGGTTTTGGAATTCTCTGTTTCTCAAGCTCCGTTATGGTGGAGTGGTTTCCGTTCTTGGCTCAAGCCTCCATATCTTTACGTCGTCATCAACGGAATCATCATCACAATAGCAGCATCGTCGCGGTTTAACCAAAACAACGGCGAGAAAGATCAGATGGAGCAGATGCAACCGCG…
361	GhWBC1	Zhu,2003	5 to 9 DPA	ATP-BindingCassetteTransporter	g	fiber elongation	AY255521																			TTTTAGAATCATCACACTTGCTTAGCTATCATCTCCATCCCCTATGAGGACTTCCCCCTCAAATACTGCAATGATGGAGATTCAGGCTAATAAACCAGCTGGGACGGGCATGGTGGTTGGAGGTTTGAGCCCTTTGAGTGAAACTCTATGGAGGGAGAAGACCGATACGGAGTTAATGGGAGATGTATCCGCCAGGCTCACTTGGGAAGACCTCACCGTAATGGTAACTCTCAGCAATGGGGCGACCCAGAAGGTGTTGGAAGGGCTGACTGGTTATGCCGAACCCGGTACACTCACCGCTCTCATGGGCCCTTCCGGCTCCGGAAAATCCACGCTTCTTGATGCACTCTCCAGCCGCTTGGCTGCTAACGCCTTCCTCTCCGGAACCATTCTCCTCAA…
362	GhGlcAT1	Wu,Y.T,2005	10 dpa fiber	glucuronosyl tranferase gene	g	fiber elongation	AY346330																			CCATTTTACTCATAAGATGGGGTCTGCTGAGAGAACAAAGAAGGAAGTACAGCTATGGAAGAAAGCTATTGTTCACTTCTCTTTATGTTTTGTCATGGGGTTTTTCACAGGCTTTGCTCCAACTGGTAAGGATTCCATTTTTTCTAGCCCTGCTGTTGCTACACACAATAAATCACATATTTCACAACCGCCTGTGAACCAATCAGTAACACCAGCGGTACATAGCAGTAATGTTAACCAGAGTTTGAGAGCCGAAACTCCGGTTCCAGTTCCAGTTCCGGCAAAGTCTAATGAGCTAGAAAGTCCGAAACAAGTGGATGGTACTGTTGTTCATGAAGTCAAGCTGCCATCCAGGAGACTTGTGATTGTTGTTACACCAACCAGCACAAAAGATCAGTT…
363	GhMAPK	Ji, SJ. 2003	10 DPA fiber	MAPkinase-likeprotein	g	fiber elongation	AY207316																			CATGGACTGAAGGAGTAGAAATTTTGCCATGTTCCGTGCTCCGCTATACCCTTCTTTTTGCAGAAAAAGCTTCTGCTTCTCCTATATATATTTTTTATGATGCCTAGCGTCAACCCAGACCAATCCGACAAGGATTCCGAGCCCTTCGTGGAGGCCGATCCGACCGGTCGTTACGGTCGGTACACCGAACTTCTAGGATCCGGAGCCGTCAAAAAAGTTTACCGGGCATTCGATCAAGAAGAAGGAATTGAAGTTGCATGGAACCAAGTCAAGCTAAGGAATTTCTCCGACGATCCGGCGATGATCGATCGGCTTTATTCGGAGGTTCGGTTGTTAAGGTCATTAACCAACAACAACATAATCTCGTTGTACAGTTTTTGGCGTGACGAGGAACATAAC…
364	GhABP	Ji, SJ. 2003	10 DPA fiber	auxin-binding protein(ABP)	g	fiber elongation	AY189968																			CGACTGGAGCACGAGGACACTGACATGGACTGAAGGAGTAGAAAATTTTCACCCCTCAAAAACCAGTGCCATAAACATGTTTCTCCCAATCTTTTTCATTTTCTCTTTCCTATTTTCCTCCACCAACGCAGCCGACTTCTGTGTTGGGGACTTGAATGGCCCTGTAGGCCCTGCAGGCTATTCTTGCAAGAAGACAGCCACCGAAGATGACTTCTCTTTCTCCGGCCTCCTCCGTACCGCAGGCAACACTTCGAACCTCGTAAAAGCTGCAATAACACCAGCCTTTTCGACTCAATTCCCGGGTGTTAACGGACTCGGCATTTCAATAGCTCGTTTGGATTTAGCTGTTGGTGGAGTGATACCTATGCATACACACCCTAGGGCTTCTGAACTCATTCT…
365	GhKCBP	Ji, SJ. 2003	10 DPA fiber	kinesin-likecalmodulinbindingprotein	g	fiber elongation	AY216263																			CATTTCCTTCAGCTTCGGCCACCCCCGCTCAGGCCCAGCTCAATACTCACCCATAGATCTCTCTTAACTGTTTTCTGCGCCTTGGCCCTTGGGTTGCAATGCAGTGCCATTGCCAGTACACCAAGTGCATTGTCCATGGCAGTTCCTGCAGAACTTGCTGGTGCAATACCCTTGATTGATAGGTTTCAGGTGGAAGCATTCTTAAGAATGATGCAGAAACAGATTAATTCTTCTGGAAAGCGTAGTTTTTTCTCTAAAAAGTCTGTAGGCACTCAAGTTAGAGAAAAGTTCACATTCGAGGATATGTTGTGTTTCCAAAAGGATCCTATTCCAACTTCACTACTTAAAATTAATAGTGACCTGGTAAGCCGAGCAACGAAAATGTTCCATATGATTTTG…
366	pGhEX1	Orford, 1998	13 dpa fiber	expansin gene	g	fiber elongation	AF043284																			TTAGCTAGCTCTTACTCAAATGGCAACCAAAACGATGATGTTGCAAATATTTCCACTTTTCTTCTTTTTGTTCAGTGTCTGCAACTCCATTTTCCTTGGTGCTAATGGAGATGACAATGGTGGTTGGCAAACTGCCCATGCCACCTTCTACGGTGGTGCTGATGCTACCGGCACAATGGGGGGAGCTTGTGGTTATGGAAACCTGTACAGTCAAGGGTATGGAACGAGCACAGCAGCTTTGAGCACTGCACTTTTCAACAATGGCTTGAGCTGCGGTGCCTGCTACGAGCTCCGGTGCAACAATGATCCTCAATGGTGCATTAGTCGAACCATAACCGTGACAGCCACCAACTTTTGTCCACCTAACTATGCTTTATCTAGTGACAATGGCGGGTGGTG…
367	GhEXP1	Ruan, 2001	10 DPA fiber	alpha-expansin precursor	g	fiber elongation	AF512539																			GTCAGCCAATTGTTTGAGCTAGCTAGCTCTTACTCAAATGGCAACCAAAACGATGATGTTGCAAATATTTCCACTTTTCTTCTTTTTGTTCAGTGTCTGCAACTCCATTTTCCTTGGTGCTAATGGAGATGACAATGGTGGTTGGCAAACTGCCCATGCCACCTTCTACGGTGGTGCTGATGCTACCGGCACAATGGGTGAGTTTCAAACTTTCAAACCATTACGGCATTACCTACATAAAAATCTCTAGGCTATGTTCTTAATTTGTGATGTTCTCTATAGGGGGAGCTTGTGGTTATGGAAACCTGTACAGTCAAGGGTATGGAACGAGCACAGCAGCTTTGAGCACTGCACTTTTCAACAATGGCTTGAGCTGCGGTGCCTGTTACGAGCTCCGGT…
368	GhKT1	Ruan, 2001	10 DPA fiber	plasma membrane sucrose carrier	g	fiber elongation	AJ224961																			GAGGGCGTCCAGTTCGGATGGGCTTTACAGCTTTCTCTTTTAACCCCATATGTTCAACTTCTCGGTATACCCCATACATGGGCAGCATTCATTTGGCTTTGTGGACCCATTTCTGGTATGTTGGTCCAACCAATTGTTGGTTACCATAGTGATCGTTGCACCTCCCGTTTTGGCCGTCGTCGCCCTTTTATTGCCTCTGGCGCTGCCTTTGTCGCCATTGCTGTTTTCCTTATAGGTTATGCCGCTGATCTTGGACATCTATCTGGTGATTCTCTTGATAAGAGTCCTAAAACCCGCGCTATTGCTATTTTTGTTGTTGGGTTTTGGATTCTTGATGTCGCTAATAACATGCTTCAAGGTCCTTGTCGTGCACTCCTTGCTGATCTTTCTGGTACTAGC…
369	GhSUT1	Ruan, 2001	10 DPA fiber	Alonsoa meridionalis sucrose transporter 1	g	fiber elongation	AF191025																			CATGTAAATACACATACACAAACACACACATATACACACACTGAGCATCAATGGAGGTTGGCAATGAGGCCAAATCCACCGCTCTGCCGCCGGCGCAGGCGGCGCCGGTGAAAAACATCATCGTCGTGGCGGCGATCGCCGCCGGGGTGCAATTCGGGTGGGCCCTTCAGCTGTCCCTGTTGACCCCATACGTTCAGCTGTTGGGGGTGCCCCATGTTTGGGCGGCCTTCATCTGGCTGTGTGGGCCCATCTCCGGTTTGCTTGTCCAACCGATTGTGGGGTACTACAGTGATAACTGTACCTCCAGGTTCGGTCGGCGCCGCCCCTTCATCGCCGCCGGAGCGGGGCTGGTCGCGGTGGCTGTTTTTCTGATCGGGTTTGCGGCTGATTTGGGGCATA…
370	GhSuSy	Ruan, 1998	0 dpa fiber	sucrose synthase	g	fiber initiation	U73588																			ATGGCTGAGCGTGCTCTCACTCGCGTCCACAGTCTCCGTGAGCGTTTGGATGAGACCCTTCTTGCTCACAGGAACGAGATTTTGGCCTTGCTCTCAAGGATCGAGGGCAAAGGAAAAGGAATTCTGCAACACCATCAAATTATTCTAGAGTTTGAAGCTATCCCTGAAGAGAACAGAAAGAAGCTCGCTAATGGTGCATTTTTTGAAGTATTGAAGGCTAGTCAGGAAGCGATCGTGTTGCCTCCATGGGTTGCACTTGCTGTTCGTCCAAGGCCTGGTGTTTGGGAGTACATTAGAGTGAATGTTCACGCCCTTGTTGTTGAGGAACTCACTGTTGCTGAGTATCTCCACTTCAAGGAAGAGCTTGTTGATGGAAGTTCAAATGGAAACTTTGTTTTG…
371	GhSMT	Li, CH. 2002	5 dpa fiber	putative 24-sterol-C-methyltransferase	g	initiation and elongation	BM356397																			TCTTTTGTACCGGGGCTCTTTTAGCCGGCGGTCTGTACTGGTTCGTTTGCGTTTTAGGCCCCGCAGAGCAGAAGGGCAAGCGAGCTGTCGATCTCTCCGGCGGTTCCATTTCCGCTGAAAAGGTTCGAGACAACTACAAGCAGTATTGGTCTTTCTTCCGCCGCCCAAAGGAGATCGAAACCGCCGAGAAAGTCCCGGACTTCGTCGACACTTTTTACAATCTAGTCACTGATATATACGAATGGGGGTGGGGTCAATCCTTCCATTTCTCTCCTTCCATCCCGGGGAAATCTCACCGTGACGCGACGCGTCTCCACGAAGAGATGGCCGTCGATCTCATTGATGTCAAACCCGGAGATCGAATCCTCGACGTCGGATGCGGGGTAGGCGGACCTATGC…
372	GhACT	Li, CH. 2002	5 dpa fiber	Actin 2/7	g	initiation and elongation	bm356395																			ATTCAACCCCTCGTCTGTGATAATGGAACTGGAATGGTGAAGGCCGGTTTTGCTGGTGATGATGCTCCAAGGGCAGTTTTTCCCAGTATCGTTGGTCGTCCCCGACACACTGGTGTTATGGTTGGGATGGGTCAGAAGGATGCCTATGTAGGAGATGAAGCACAATCTAAAAGAGGTATCCTTACTTTGAAATATCCTATTGAGCATGGTATTGTGAGCAACTGGGATGATATGGAAAAGATCTGGCATCATACATTCTACAATGAACTCCGTGTTGCTCCTGAGGAGCACCCTGTGCTTCTCACGGAAGCACCTCTCAACCCCAAGGCCAATAGAGAAAAGATGACTCAGATCATGTTTGAGACCTTCAACGTACCTGCTATGTATGTTGCCATCCAG…
373	GhCesA-5	Li, CH. 2002	5 dpa fiber	cellulose synthase catalytic subunit (RSW1)	g	initiation and elongation	bm356396																			ATTAACTTGAAAGGGTTAGATGGCATCCAAGGTCCTGTCTATGTGGGAACTGGTTGCTGTTTCAACAGGCAAGCTCTATATGGGTATGATCCGGTTCTGACAGAAGCAGATTTGGAACCAAATATTATTGTTAAGAGTTGTTGTGGTTCAAGAAAGAAGGGAAAGAGTGGGAATAAAAAATACATTGACAAGAAGAGGGCAGCTAAGAGAACTGAATCGACCATCCCTATTTTCAATATGGAAGACATTGAGGAGGGTGTAGAAGGATATGAGGAAGAAAGATCTCTTCTCATGTCTCAGAAGAGACTAGAGAAGCGATTTGGTCAGTCCCCGGTATTTATTGCTGCTACCTTCATGGAACAAGGAGGCATTCCACCATCAACCAATCCTGCAACACTT…
374	GhTUB1	Li, CH. 2002	5 dpa fiber	tubulin component	g	initiation and elongation	BM356393																			ATTCCTTTTATATTTTTCCTCTCCAATTTTCCGTCACTTTCCCGAGAAAATGAGAGAAATCCTTCACATCCAAGGTGGCCAATGCGGCAATCAGATAGGAGCCAAGTTCTGGGAAGTCGTATGTGCCGAACATGGCATCGATTCAACGGGTCGATATGGTGGTGACTCGGAGCTCCAGCTTGAGCGAATCAATGTTTACTACAACGAAGCCAGTTGTGGCCGTTTTGTTCCCCGCGCAGTTTTAATGGATCTGGAACCCGGAACCATGGATAGCGTAAGATCCGGTCCTTACGGACAAATTTTCCGACCCGATAACTTCGTTTTCGGACAGTCCGGTGCGGGAAACAATTGGGCTAAGGGACATTACACTGAAGGAGCGGAGCTTATCGATTCCGTTCT…
375	GhTUA6	Li, CH. 2002	5 dpa fiber	Tublin alpha-2	g	initiation and elongation	BM356394																			TACACGCCCCCTCTTACTTATATCATTCAATAATTTTCATCAACAAAGAAAAATGAGAGAGTGTATTTCGATTCACATTGGTCAGGCCGGAATTCAGGTCGGAAATGCTTGTTGGGAACTTTACTGTCTCGAGCATGGCATTCAGCCTGATGGCCAAATGCCTAGTGACAAGACTGTTGGTGGAGGAGACGATGCTTTCAACACCTTTTTCAGCGAAACCGGTGCCGGAAAACACGTCCCTCGAGCTATATTTGTTGATCTGGAGCCTACTGTTATCGATGAAGTGAGGACTGGAACATACCGCCAACTGTTCCACCCTGAGCAACTCATCAGTGGTAAAGAAGACGCTGCAAACAATTTTGCTCGTGGCCATTATACAATTGGAAAAGAGATTGTTGA…
376	GhSCP	Li, CH. 2002	5 dpa fiber	serine carboxypeptidase-like protein	g	initiation and elongation	AY072822																			GGCACGAGGAAAACCAGAAAAATGGCGAAACCCCAACTTTTATTTCTATTTTCCTTTTCCCTTCTCTGTCTCATTTCTTTTTCCGCCGCCGATTCCTCCATCACAGCCGACTTACGTCTCACCGATTCCAGTTTCCCGTCGGTTCATGCGAAGAAGCTGATTAGGGAGTTGAATTTGTTTCCTAAAGGGGAAGTCAATGTCGTTGACGAACACCGGGTTTCGTTGCCGGAGGGTCCCAAACTGGTGGAGAAGCGGTTCAAGTTCCCAACTTTGGAAGTGCCCGGTGGAGTTTCCTTTGAGGATTTGGGTCACCATGCTGGGTATTACAAGCTTCCTAATTCTCATGATGCCAGAATGTTCTACTTCTTCTTCGAATCACGCAATAGCAAAAAGGACCCT…
377	GhFDH	Li, CH. 2002	5 dpa fiber	Fiddle head homolog	g	initiation and elongation	AY072823																			ACCACGAATGCACTTGATGCCTTGTACAAAAAGATCAAGTCCAAGGGTGTGACAATGACAGCATTGCTTGCAAAGGCAACTGCACTTGCATTGTATGGCTAGAAATGAGCAAGATCTGTTGTCAACTGAGATTGTCAACCGTGGGATCGAATCATCGGGACCGAACGCCGGTTCGTTAACGTTCTCGGTTCGGGTTCGAAGACGACTACCTGATTTTCTTCAGTCAGTTAACTTGAAGTATGTGAAGTTAGGGTACCATTATTTGATCAACCATGGTATATATTTGGCTACCATACCTGTTTTGGTACTCGTTTTTAGTGCCGAAGTGGGTAGTCTTAGTAGGGAAGAGCTTTGGAAAAAGCTTTGGGAAGATGCTCGTTATGATCTCGCCACCGTGCT…
378	GhACY	Li, CH. 2002	5 dpa fiber	putative acyltransferase	g	initiation and elongation	AY072824																			CGAGGGGAAAAAGCCACGTCAAGCCGGGTAAGTTGATAGGAAGAAAAGAGTGTCCGTTGGTCACATTTGATCTCCCCTACCTGGCTTTCTATTATAACCAGAAGCTGCTGTTTTACAAGAACGACGGTGGTGGTGAGTTCGAGGACAAGGTTGAAAAGCTCAAGGAAGGGCTGAGGGTGGTGTTAGAGGAGTTTTATCAGCTAGGAGGTAAGCTCGGGAAAGATGACGATGGGGTTCTTAGAGTTGATTATGACGATGATATGGATGGTGTTGAAGTGGTGGAAGCCGTGGCAGAGGGGATTACCGTCGATGAATTGACCGGTGATGATGGTACGAGCTCATTTAAGGAATTGATACCTTTTAATGGCGTCTTGAACTTGGAGGGTCTTCACAGGCCTC…
379	GhRDL	Li, CH. 2002	5 dpa fiber	RD22-like protein	g	initiation and elongation	AY072821																			GGCACGAGGGAATTAGTCACTCCTGTTCTAGATGAAGGTTCTCTCCCCAATTCTTGCTTGCCTAGCGCTTGCTGTGGTGGTAAGCCATGCTGCTCTCTCACCTGAGCAATATTGGAGCTATAAGCTGCCAAATACTCCAATGCCAAAGGCTGTCAAAGAAATTCTACATCCAGAACTGATGGAGGAGAAAAGCACCTCTGTAAATGTAGGAGGTGGTGGTGTAAACGTCAATACAGGAAAAGGGAAGCCTGGGGGTGACACCCATGTGAACGTTGGAGGCAAAGGAGTTGGAGTGAACACGGGAAAGCCAGGGGGTGGCACTCATGTGAATGTTGGAGACCCTTTTAATTACCTATATGCAGCCAGTGAAACTCAAATCCATGAAGACCCGAATGTGGC…
380	MYB1	Loguercio, 1999		MYB-like DNA-binding domain protein 1	f	initiation and elongation	L04497																			TAACACCGTTATTCTTTCTCTATTCTACCTGATTTGATTTGATTTGATTTTGTAACTGATGGGACGATCACCTTGTTGTGAAAAGGCTCATACCAACAAAGGTGCCTGGACCAAAGAGGAAGATCAACGCCTCATCAACTACATCCGTGTCCATGGTGAAGGCTGCTGGCGTTCCCTCCCCAAAGCTGCTGGGCTGCTTAGATGTGGTAAGAGTTGCAGATTAAGATGGATAAACTACTTGAGGCCTGATCTTAAGAGAGGAAATTTCACTGAAGAAGAAGATGAGCTTATCATCAAGCTTCACAGTTTACTTGGAAACAAATGGTCATTGATTGCTGGAAGATTACCAGGAAGAACAGATAATGAGATAAAGAACTACTGGAACACACACATCAAAAG…
381	MYB2	Loguercio, 1999		MYB-like DNA-binding domain protein 2	f	initiation and elongation	AF034130																			TCTCACTCTTTGCCTCTTCTGACTGTTGGCTAATAATGGCTCCAAAGAAGGCTGGAGTGAGCAAAAGGGTTTTTAACAAAGGTTCATGGACAGCTGAGGAAGATAGAAGATTGGCTAAATATATTGAGATTCATGGTGCAAAGAGATGGAAAACAATCGCCATTAAATCAGGTTTGAATCGATGCGGCAAGAGTTGCAGGTTGAGATGGTTGAACTACTTGAGACCTAACATTAAGAGAGGCAACATATCAGATGAAGAAGAGGACTTAATTATTAGGCTTCATAAACTGCTGGGAAACAGGTGGTCTTTGATTGCTGGGAGACTTCCAGGGCGAACAGACAATGAAATTAAGAACTACTGGAATTCCCATTTGAGCAAGAAAATGATAAACCATGATG…
382	MYB3	Loguercio, 1999		MYB-like DNA-binding domain protein 3	f	initiation and elongation	AF034131																			TGAAAAAATCTGGGCCACTAAAGAATGGAGCAAAATTTGTCCCTTAAGAGATTCGACGTCAACAAGGGAGCATGGACAGCTGAAGAAGATAGAAAATTGGCTGAGGTTATTACAGTTCATGGTGCTAAAAGGTGGAAGACAATTCCATCCATAGCAGGTTTAAATAGGTGTGGTAAAAGTTGCAGGCTGAGATGGATGAATTATCTTAGGCCTAACATCAAGAGAGGAAATATATCAGACCAAGAAGAGGACTTGATACTTAGGCTTCATAAACTCCTTGGGAACAGGTGGTCTTTGATTGCAGGAAGGTTACCAGGAAGAACAGATAATGAGATCAAGAACTACTGGAATTCTCATTTGAGCAAGAAAGTGAACCAGAAGGAGAAACACAGAGGAGCA…
383	MYB4	Loguercio, 1999		MYB-like DNA-binding domain protein 4	f	initiation and elongation	AF034132																			TTTTTATTCGGTACACACTTGCTTACGAAAATCAAGTTTTAATGCTATCGTCCCTTTTGTTGCTACTATCCGCAAGTCAAACTGCTAAATTTGTTTGTTTCCTTCTATTATTTTAGCCAAGGATAGACCAAGTTATCCGCATTTTGGCCCTGATTTCCCATCTTGACTAGCTGGTGGTGGCAGTTACACATAGGGAGATGGGGAGGGCGCCTTGTTGCGAAAAAGTGGGGTTGAAGAAGGGGAGATGGACGGCGGAAGAGGATGTGTTATTGACCAAGTATATTCAAGCTAACGGTGAAGGCTCCTGGAGATCATTACCCAAGAATGCAGGATTACTGAGGTGTGGGAAGAGTTGCAGACTAAGGTGGATTAATTACTTGAGAGCTGACTTGAAAAGGG…
384	MYB5	Loguercio, 1999		MYB-like DNA-binding domain protein 5	f	initiation and elongation	AF034133																			GTATACTCGTAAGCTATCTTCATCACAAATTCAATTCTCAAATCAGCTTAGAGGTTTATCCTTGCCTCTCCGACTGTAATTAACCTGTTTTAAGTTGAGAAATGGATGTTTACAAGAGAGGTTTCATATCTGAAACTTCAAGAAGTGAAGAAGAGATGGAGGCTAAGGAAAGGTCCATGGACTGAAGAAGAGGACTCCATGCTTAGGGCGTATGTCAATATCCACGGCGAAGGTCGCTGGAACGCTGTTGCTCGCTTATCAGGATTGAGAAGAACCGGTAAAAGCTGCAGATTGAGATGGCTGAACTATATGCGACCAGAAATCAAACGAGGAAACATCAGCCTCGAAGAGCAGCTATTGATTCTTGAACTCCATTCTCGCTGGGGGAACAGGTGGTCG…
385	MYB6	Loguercio, 1999		MYB-like DNA-binding domain protein 6	f	initiation and elongation	AF034134																			CGGATTTTCTTTCCCCGTGTTTGGTTGCACAGAAAGTGAGAGAAAGTTTTACTTTTGATTTTGAAACTCCGATGAGAAAACCTTGCTGCGATAAACAAGGCACCAACAAGGGAGCCTGGTCCAAGCAAGAAGATCAAAAGCTCATTGATTATATACGTATTCATGGTGAAGGCTGTTGGCGTTCCCTCCCCAAAGCTGCAGGTTTGCACCGTTGCGGTAAAAGTTGCAGGCTGAGATGGATAAATTACTTAAGACCAGATATCAAACGTGGTAACTTTGCTCAAGACGAAGAGGACTTAATTATCAAACTCCATGCTCTCCTTGGTAACCGGTGGTCACTGATAGCTGGTAGATTACCAGGAAGAACAGATAATGAAGTGAAGAACTATTGGAATTCCC…
386	ON033M19	Wu, Yingru, 2006	0, 1 DPAfiber	lipid transfer protein	g	fiber initiation	AY464062																			AGAAAGATGATGGAAAGGGGTTTTATTGTTTTGGCCTTGACGGTGGTTTTCGCCGCGACGGTGGTTACGGCGGCTGACGAGAGTGGGTTAGCGAATGAGTGCAGCAAAGATTTCCAGAGCGTGATGACTTGCTTAAGCTTTGCTCAAGGAAAAGCAGCGTCGCCGTCGAAGGAGTGTTGTAATTCAGTGGCGGGGATTAAAGAGAATAAACCCAAATGTTTGTGTTATATTTTGCAACAAACACAAACTTCCGGTGCTCAAAATCTCAAAAGCTTAGGTGTTCAAGAAGATAAGCTGTTTCAGTTACCGTCGGCTTGTCAATTGAAGAACGCTAGCGTCAGTGATTGCCCAAAGCTTCTTGGGTTATCTCCGAGCTCACCAGACGCCGCCATCTTCACC…
387	ON035N9	Wu, Yingru, 2006	0, 1 DPAfiber	fatty acid elongase	g	fiber initiation	AY464065																			GCTGAACACCCCAAAGATGGCCAACCACACCGTTACCTTTCTCCCTAAACTATCCATTGAAGCTATTCAGACAGTGACTCCGATGAGGATAACTGAACCACGACAGACTCGACAAGTATTGGCAGGGGAGCTTGTAGGACCCGGGATTTTCCAAAGGTGTTTGAACGTGGTCCAGTACTACATGAAGGAGAAAGAAGAAGACTCTGGTTGGTTACTGGCTGGGTGGATCAAGGAAACACTTGGGAGAGCTTTACATGAGCAACCAATGATTTCTGGTCGTCTTCGGAAAGGGGAACGAAACGATGGAGAATTGGAGATTGTTTCCAATGACTGCGGCATTAGACTCATTGAGGCAAGGATTCAGATGAATCTGTCGGATTTTCTTGATTTGAAACAAAG…
388	ON035C9	Wu, Yingru, 2006	0, 1 DPAfiber	cell wall protein	g	fiber initiation	AY464064																			CTGAGTTAAGAGTTTCAATTCTTCTACTTATTATAGTTAAATATCATATATGGCCAAGTACTTGAATGTTGTGCTTGTTCTTGCTCTAGTAGTGGTTCAAGCTACTGCAAGGAATGTGCCTAGCGATGCTGCTGGTCTCAATGACCAAAAGAACCTCCTCACATACGGTGGCATTGGCGGCTACTCTGGCATGGGTTCAAATGGCATGCCAATGGGTGGAGTTGGGAGTGTTGGTGGTATGACTGGCCTTGGTGGTACAGGTGGGATGGGCGCCATGGTAGGTGTTGGGTATGGAGGTGGGCCTGGCGCTGGTGGTGGAAATGAAGGTGGTGTTGGCATTGGCAATGCGCCTGGTGTCGTCCACTTTCCTTGAACTTTGCTGGATGGTTAAAATTTTAA…
389	ON033M7	Wu, Yingru, 2006	0, 1 DPAfiber	homeodomain-leucine zipper transcription factor (GhHD1)	g	fiber initiation	AY464063																			CAAAGCTTTCTCTTGGATCAGTGGCGACTGTCAACAGTCTAATTAAATGCACGGTTGAAAGGATCAAGGCTGCCGTAAAGTGCAATAATGCTTGACCAAACATGATATAAAAAAAGGAAACGAGAAGAAAAGGTGTTTGTCCGAAAACAAATTTAACGATTGAAGAAGTCAAGAGCGCACCTTTCAATTCATCCTTTGCGGTCATGGTGTTCTGTAAGAAGGCAAAATCATCAAGCCTGCAAGGATAGTAGGTTCGGGAATTGACTTTGCCAACGAGATTCTAATATTAGATATGTTGGGAGAACTCCCCATTTTGTGTAGGCTAAGAGTTCAATGTAGGAGTGGACTTTATACTAGTCTAATTTCTTTCTGGTTTCATGTGTTATTGTTGAAGCATTA…
390	GhMYB25	Lee, 2006		GhMYB25 transcription factor	f	fiber initiation	af336283																			TAGAAATTGTTATACAGTTCTAGCTAAGGTTCATTTGAAAGATACATACATACACACACATATATATATGGGGAGATCACCATGTTGTGAAAAGGTAGGGTTGAAGAAAGGTCCATGGACCCCAGAAGAAGATCAAAAGCTCTTAGCTTACATTGAACAACATGGCCATGGAAGCTGGCGTGCCTTGCCTTTAAAAGCTGGTCTTCATTTCTCAATATCTTTATACATATATATATGTTTTTGCTTGCTATATATTAATTTGATATATATATATATATATAGGGCTTCAAAGATGTGGAAAGAGTTGCAGACTGAGATGGATTAACTACTTGAGACCTGATATCAAAAGAGGAAAGTTCAGTTTACAAGAAGAACAGACCATTATTCAACTCCATGCCC…
391	GhPDF1	Lee, 2006		extracellular proline-rich protein	g	fiber initiation	af141375																			TTCTCATAAAATGAGAGGGATGGTGAGTTTTGCCGTTTGGGCTCTCTTTGCTGCTTTACTCTCACAGCAGCTCTTTGCTTCTGTTGCTTCCGTAAGGTTTGAGGATGCCAAAACATACTACTTATCTCCTCCCTCTGGCTCACATGGAACTCCTCCATCACACACGCCTCCTTCTTCTAACTGTGGAAGTCCACCTTACGACCCTTCTCCTTCAACTCCTTCTCACCCTTCACCTCCATCACATACTCCAACTCCTTCCACTCCATCACACACTCCAACTCCACACACTCCATCACACACGCCAACTCCACACACCCCTCCTTGTAACTGTGGAAGTCCACCTTCCCACCCTTCCACGCCTTCACACCCTTCCACTCCTTCGCACCCAACGCCATCACA…
392	AY189969	Ji, SJ. 2003	10 DPA fiber	expansin gene	g	fiber elongation	AY189969																			TCGGANCTGGGAGGCACCGAGGNCNCCTGACCAATGGGACTTGAAGGGAGTTAAGAAAAAAATCCAATAAAGGTTAGGTCCAGCCCAATTGGTTTTGAAGCTAAGCTTAGCTTCTTACTCAAATGGCAACCAAAACGATGATGTTGCAAATATTTCCACTTTTCTTCTTTTTGTTCAGTGTCTGCAACTCCATTTTCCTTGGTGCTAATGGAGATGACAATGGTGGTTGGCAAACTGCCCATGCCACCTTCTACGGTGGTGCTGATGCTACCGGCACAATGGGGGGAGCTTGTGGTTATGGAAACCTGTACAGTCAAGGGTATGGAACGAGCACAGCAGCTTTGAGCACTGCACTTTTCAACAATGGCTTGAGCTGCGGTGCCTGCTACGAGCTCCGGT…
393	AY189970	Ji, SJ. 2003	10 DPA fiber	profilin gene	g	fiber elongation	AY189970																			CGACTGGAGCACGAGGACACTGACATGGGCTGAAGGAGTAGAAAACCATTACCCTTCTCCCCCTTTCCTCCCATATTCCTCTTTCCCAATACCCTTTCACCCTTGCTAATAAAACCACCTTATTAACATACCTAACCATGTCGTGGCAAACCTACGTTGATGAGCACTTGATGTGTGACATCGATGGCACTGGTCATCACCTTTCTGCCGCTGCTATCGTTTCTGCCGCTGCTATCGTTGGTCACGATGGCAGTATCTGGGCTCAGAGCTCTAACTTCCCCAAGTGTCAGCCCAAGGAGATCACTGACATCATGAAAGATTTCGACGAACCAGGTCACCTTGCCCCTACAGGCTTGCACCTTGGTGGCGCAAAGTTTATGGTCATTCAGGGTGAGCCTG…
394	AY218846	Ji, SJ. 2003	10 DPA fiber	arabinogalactan protein	g	fiber elongation	AY218846																			TCCCAATAGAGTTTGCTAAAGTTGATAAGTATGTCTTCTAGTTAACTAAAGTAGCATATTTTACCTAACTTCACCCTCCCATATCCTAAATAAAAAGCTCCCATTTCTCATCCAATCAAAACATCCATAACATTTTTTGTTCAAGGACCACTTCTTCCCTTCCATTTTACTTTGTTTTAGTTGCCATAACGTCACCTTCCAATACAACCCACAATGAGGCAACAATATGTCTTCACTACTCTCACGTTGCTCATCCTGTTTTCCCTCAGTTGTTCAACAACATTAGCCCAAGCTCCGGCACTGGCTCCAGCACCTTCTGGTCCGACAAACGTCACCAAGATCCTCGAAAAAGCCGGTCAATTCACCCTCTTCATTCGTCTTCTAAAGTCCACTCAAGTG…
395	P1B04	Ji, SJ. 2003	10 DPA fiber	elongation enrichment gene	g	fiber elongation	CB350410																			ACAAAAGATGATGGGAAGCTTAGCCATGGGATGGGCTCTGCTCAATCTGATGGTTTAAAACAAAAGAGTGCCTCACATTTGATGCAATAGCTCTGTAATGTTTCATTCATTTGCTTATTTCGGCCTTGTTTTTCTCGTATTCTATGGGCTGATGTCTCATATGGGACTTTTCTACTAGAGAGCCTACGTTACTTTACCATTATATTGTATTCTTTGAGACATTATTATTTTTTTACCTTTTGAGGACACTCTTTTTTTGTATTTGAAGGAATTTATTGTTTATTTTGTTTGGAATCAAAAAAAAAAAAAAAAAAAAAAAAAAAAAAGCTTGT
396	P1C05	Ji, SJ. 2003	10 DPA fiber	elongation enrichment gene	g	fiber elongation	CB350416																			GAAATACGGAAACCGGTTTTTTTTTTGTTTCTTTTTTAATGTTCTGCCATGGAGGCTACAGAGATTTAGAAAGCATTTCAATTTCCCAGAGTATGCGTTTCTGAATCTTGAAATAATAAAAAATTATAATTAAAAAAGAAAAAAAGCTTTGGTGTTTTTTTTTCTTTTTCGTGATTAGCTCAAGCAGGCCAGCAATTCATGGTGGTGTGAGTGATATTAATCATTTCCAGTTGTTTCATATTAGAAATTTGGCGGGGTCTGATTCTGATATCCATCTAATAAAAAGAGGATAGGTAGGTATGCTGAGGAATAGGTCCAGAGCAGTGACCAGCAAGCAAACTTTAATGGCTGATCTCAGCTCTCAAGCATCCCCTGCCCAGAATTGCACAAAACCAAACC…
397	P1C06	Ji, SJ. 2003	10 DPA fiber	elongation enrichment gene	g	fiber elongation	CB350417																			ACTTACGAAGACAAGCAGAGTGTGAGAGAAGGCCAAAAGGGCACTTCACCCCACATCTAAAACAGCTTTATTGGTCAGCAGAGATATGTAAAGAATAATATGCTTGCTGTTGCCAAGATTTCTGTTTAAATGATATCCTTCTTGTTAAAAAGTCTCCTATGCTTGTTTGCAATATTCTTGATTTCAACTCCAAAAAAAAAAAAAAAAAAAAAAAGCTTGT
398	P1C09	Ji, SJ. 2003	10 DPA fiber	elongation enrichment gene	g	fiber elongation	CB350533																			GNNNNNNNNNATTTTTTCATGCTCCTCNCGCCGTNGGGCNGCCNANGGAATTCCTTAGGCCGGCCGCCCGGTCACGGTACAGTT
399	P1C12	Ji, SJ. 2003	10 DPA fiber	elongation enrichment gene	g	fiber elongation	CB350420																			GGCGAGCAAGTGCCATTAGCCTATAATATACACATTTCCTATAGTGAACCAAACTATTAAGTTTGAACTCTAGAGGTGATATCCATAATGTCTGAAATTTGATTGTTGATGATTGACCATGATATTTATGGTTTTCATTATTGAAATACTTTTTTATTATAATTTATAAATAATGAGTCATTTCTTTTTACAAAAAAAAAAAAAAAAAAAAAAAAAAAAAGCTTGT
400	P1D02	Ji, SJ. 2003	10 DPA fiber	elongation enrichment gene	g	fiber elongation	CB350534																			ATCGCCCCCCTCCCATAGCTCTAGAGATTATTCCTTTCTTCTTTCTTTCTCAAACATTTATTATTTTCTCATAATACATATAAAAAATCATCCTTCTTTTATACTCTTATCTTTGTCTTATATAATCTCAGGGTGCTAGAGCAACAAAAATACGACCATATATCAAAGGGAAAAAAAAAGAGATTCAAGGGATAATACGATGACCAAGTTACCTTCTTTGTTTCTGGTTTTGACTTTGGTTTCTGTTTTTGTTTGTGGGTTTGGAAAAAGGATACCAATTCTGTCATTTGATGAAGGGTATAGTCAGTTGTTTGGAGATGATAATCTAGTTCTCCATAGAGATGGTAAAGCTGTTCACTTGTCTTTGAATGAGAGAACAGGGTCTGGATTTGTGTCTCA…
401	P1F07	Ji, SJ. 2003	10 DPA fiber	elongation enrichment gene	g	fiber elongation	CB350422																			ACGGTCCATTCCGATTTTCGATTAAGCTCGAATGTGTCCCTTGCTCAATTATTCGTCCACCCTGAATGACCGATATTCGATCCGCATTTTTAATTGTCGACAGCCTATGAGCCACCATTACCGTTGTTCGGTTCCTCATTAACCGGTCGAGAGCTTGCTGCACCACGCGCTCCGACTCGACGTCGAGAGCACTAGTGGCTTCGTCGAGCAGCAAGATTTCGGGGTTCTTGAGGACAGCTCGAGCAATGGCTACTCTTTGTTTCTGGCCACCCGAGAGTTGT
402	P1F12	Ji, SJ. 2003	10 DPA fiber	elongation enrichment gene	g	fiber elongation	CB350428																			ACAAGGCTTACCAAGAGCAAGTTCTTAGTAATTGCTCGAAATTTTCTCAGAGGTTGCTGGAGAACGGCTATGAACTAGTATCTGGTGGGACCGAGAACCATTTAGTCTTGGTCAATTTGCGAAACAAGGGTATTGATGGCTCAAGAGTTGAGAAGGTATTGGAATCAGTTCATATTGCAGCCAATAAAAACACTGTTCCAGGGGATGTGTCTGCTATGGTTCCTGGTGGAACCCCAGCTCTCACATCTAGGGGTTTCATTGAGGAAGATTTCGAGAAGGTAGCTGACTTCTTCGACGCTGCTGTGAAATTAGCCTTGAAAATCAAGGCCAAGACGGAAGGAACAAAGTTGAAGGATTTTGTAGCAACCTTACAGTCGGATACATACTTTCAAACCGAAA…
403	P1G01	Ji, SJ. 2003	10 DPA fiber	elongation enrichment gene	g	fiber elongation	CB350429																			CATTTATTCAGCTGTTGGTGCAAACAATATAGACTTCCTGCAATATTGTTTGCCTTAGTTAAGGTGACAATTTATAATGTCGGTCACATATACAGTGAAGGTTGAAGATTCAAGGCCGGAATCTGGGAAAAAGCCGTCCGCGGGGCCGCTTTATAGGTGCATCTATGCTAAGGATGGTCTCTTGGATTTGCCAGACGGAATGCATTCTCCATGGGAGTTCTTTAGCGAGTCGGTTAAACGGAATCCAAATAATCGAATGCTGGGACGAAGACAAACCACAGATTCTAAACAAGCTGGTCCTTATGTATGGATCACATATCAGGAGGCTTATGATGCCGCTCTCAGAATTGGTTCTGCCATGAGGAACCAGGGTGTCAGTCCTGGGGACCGATGTGGTAT…
404	P1H12	Ji, SJ. 2003	10 DPA fiber	elongation enrichment gene	g	fiber elongation	CB350435																			CTTGCAAAATGTTGGTTTGTTTGGAGTTGCTGCTCTAGTTATTGCACTTTCTTTGTGACCATGAAAATGGAGAAAAGAAGAAGACAGTGATTTTGATGGTGGTGATCAAGATGGCGAGTGTTTTTTAATTTTTCAATAATTATCATTTAAAAAATTTATGTTCTGTATGAAGATTGAATTTTGAGTTCGTGTTGTTGATTTCATTTATTTTTGTTTTGAAATTTTCTTTGTTATCTCTTACTTCTCAAAAAAAAAAAAAAAAAAAA
405	P2A09	Ji, SJ. 2003	10 DPA fiber	elongation enrichment gene	g	fiber elongation	CB350547																			CGAAAATGTCGAAGCGAGGGCGTGGAGGTTCAGCTGGTAACAAGTTTAGGATGTCACTGGGTCTGCCAGTGGCGGCTACAGTGAACTGTGCTGATAACACTGGCGCTAAGAACTTATACATCATTTCGGTGAAGGGAATCAAGGGCCGTCTTAACCGATTGCCATCAGCTTGTGTTGGAGATATGGTAATGGCTACTGTCAAGAAAGGGAAGCCTGATCTTAGGAAGAAGGTCTTGCCTTCTGTCATTGTGAGACAGCGCAAGCCCTGGCGCAGAAAGGATGGTGTTTACATGT
406	P2B03	Ji, SJ. 2003	10 DPA fiber	elongation enrichment gene	g	fiber elongation	CB350396																			ACCATTCGAGCCTTTTTTTTTCATGCTTTTCCCGGAGGTCCGGAGAAAGCTGCAATCAATAGGATTTTCCTAATCCTCCCTTCCCGAAAGGAAGAACGTGAAATTCTTTTTCCTTTCCGCAGGGACCAGGAGATTGGATCTAGCCGTAAGAAGAATGCTTGGCTGATAAATAATTCACTTCTTGGTCTTCGACCCCCTCAGTCACTACGAACGCCCCCGATCAGTGCAATGGGATGTGTCTATTTATCTATCTCTTGACTCGAAATGGGAGCAGGTTTGAAAAAGGATCTTAGAGTGTTTAGGGTTGGGCCAAGAGGGTCTCTTAACGCCCTCTTTTTTTTTCTTCCCATCGGAGTTATTTCTTATTTCACAAATACTTGCCATGGTAAGGAAGAAGGG…
407	P2B07	Ji, SJ. 2003	10 DPA fiber	elongation enrichment gene	g	fiber elongation	CB350548																			ACGGTTTATCCTTCATGCGAACTGGAGCATAACCAGCTGAACCATACCCCACCAACAATACTCCATGGTCAAGGCGTTTAGAGCAGATATATGGGCAAGAAACTCCCCCAATGTAGGTCTGCATGAACACCGCATTGATAGCCACTGCAAGAGGACCATTCTTGAAAAGATTAGCAGCGATTTGATCTTCATCTAAAGAAACAACACTGAAGTTGGCCACCTTGGCAGCAACCTTGGTGTTGTCAAATTTGCAGGTCCCTCGATCAGTGCCGGTGTAAGGGTAGTCTTCCTCACGCATAAGTCCACCAGCTTTGAGGGTATACTCAAAAGCACTATTCATTAACCCCCCATTGCATCCAGAATCACATGAACCTGCTTCTTCTGGATCACACTCGTGAT…
408	P2B08	Ji, SJ. 2003	10 DPA fiber	elongation enrichment gene	g	fiber elongation	CB350549																			ACCGAGCCAAGTTCTTGGGCACCAGGACTGACCCTAGGCGTCGACTCATGAAGTCCAAGATCCCCAGCTCACGTTACGCTCACCGTGCCGGCGATAACTTGCCGGATTCAGTAAACTGGAGAGATCATGGAGCTGTTAGTCGAGTCAAGGATCAAGGATCTTGTGGAAGTTGTTGGGCATTCTCAGCAATTGCAGCAGTGGAAGGCATAAACAAAATCGTGTCCGGTGAACTAATCTCTCTATCGGAACAAGAACTAGTCGATTGTGACCGATCCTACGATGCCGGTTGCAATGGTGGCCTAATGGACTATGCCTTCCAATTCATTATCGACAATGGTGGCATTGACACTGAAAAGGATTATCCTTACCTTGGCTTCAATAACCAATGTGATCCAACAA…
409	P2B11	Ji, SJ. 2003	10 DPA fiber	elongation enrichment gene	g	fiber elongation	CB350442																			ACCTATGCAAACTCATGATTTTGAAAAGAAATTGGAAAAAGGATACAGTATGACAGAAACAAAATGAGTAGAGAAAAAGTTAACAGGAGAAATATAAATAAATGCAGAGATCCAGAAGGATCTGAGTTTGACAAAGCCATGAATCAACCATATTTGTTTGTTGCTTTTAGCCTAGAGCTTGACAACTTCAGGGATATGAAATGGGT
410	P2B12	Ji, SJ. 2003	10 DPA fiber	elongation enrichment gene	g	fiber elongation	CB350443																			ACTTGTGAAGATATTGAATAGGCGCAGTTCTACTGATTTCTTCGATAAATGCAGCCTGCTCTTGTTTCTCCTCAGATGTAACAACTTCCTTGCACCCAGCATTTGGGTTGTAATTATCCAAGAGAGAACAAAAACGAGCAAATGTAGGTTTTGTTCTAAAAATGTCCTCATTAACATAACAAAATAGGCTTCCTTCTGCCACATCTTCCTTCTGGAAAACCTTCTTCCCTTCACCACAGTCAATTTGATAATCCTTTCCAGGTTCCAGACGGTTTAAATCAAGTTGCCACAGCCTGTTGCAAGCTTGCAAAAAGTCAGCAAGTTCCTCTTCTGAAGGTTCGATGCTAGT
411	P2C02	Ji, SJ. 2003	10 DPA fiber	elongation enrichment gene	g	fiber elongation	CB350444																			ACAAGCTTTTTTTTTTTTTTTTTTTTTTTTTTCGTTCTTTATATTCTTTTTTGTCGACACAACAAAAGAAAATAGTGATGGCCGGTAAAGGAGAAGGTCCAGCGATCGGTATCGATCTCGGAACTACTTATTCATGCGTCGGTGTTTGGCAACATGATCGTGTTGAAATCATCGCTAACGATCAAGGTAACAGAACGACGCCGTCTTATGTTGGTTTTACCGACACCGAGCGTTTGATAGGTGATGCTGCGAAGAACCAGGTTGCTATGAACCCCATCAACACCGTCTTCGATGCAAAGAGATTGATTGGACGTAGATTCAGTGATGCTTCTGTTCAGAGTGACACTAAATTGTGGCCGTTCAAGGTCATTCCTGGGCCTGGTGACAAGCCAATGATTT…
412	P2C07	Ji, SJ. 2003	10 DPA fiber	elongation enrichment gene	g	fiber elongation	CB350448																			ATTACTGTTCCTAAAGTTGAGATGAAGAAACCTGAGATCAAATTCGTTGAAATCTCTGGTTAATTGTGAAAAACGTGTTTTTGAAATCTGTGGTTTCGTTTGTTATTTTTACTTTTTGATTGATGTATCTGTTCCTTTTGGTTTGGAATAAGGTTTGATTATGTAAATCATTAATTTTAAAAAAAAAAAAAAAAAAAAAAAAAAAAAA
413	P2C08	Ji, SJ. 2003	10 DPA fiber	elongation enrichment gene	g	fiber elongation	CB350525																			TCCCTGGTATTATTTATGCTATCTATGCCATCACCAAGTAGTCCTCTAATCCCATCCTTCTCATCTGTGGAGATTTGGAGTAGGATTCTGGTTTTGTTTGAATATGTGTCGGTTATAGTATTTTATTTCAATTAATATTTTGTCTGTTAATTTGATGGTGATGTAAAGCTTGTTGTTATGTTATGATGATGATTTATATAAAGGGGGGGGGGGTTGAAGGGTCATGTTACGTTTGTGTTTATCTCCTCATCCCCTTTGGCAATGATGTG
414	P2C09	Ji, SJ. 2003	10 DPA fiber	elongation enrichment gene	g	fiber elongation	CB350449																			GCAATGGCTAATAGTGGTCCTAATACTAATGGGAGCCAATTCTTCATAACTTATGCAAAGCAGCCACATTTGAATGGATTATACACTGTGTTTGGCAAAGTGATCCATGGTTTTGAAGTCCTGGATCTCATGGAAAAGACTCAAACAGGAGCAGGCGATCGACCTCTTGCAGAGATAAGGCTCAATCGTGTGACAATACATGCTAATCCACTCGCTGGCTAGTCTTCCCTAAGCAACTGTGTTTAACTTGCAGTCTAGTGAAGTTCCAGTGTGTCAAGACAATGGAAAATTTTAGGATTCAACTCCTGAGTTGCTGACATTCTAAGGGTTGAAGACTATAAACTACTAACAAGTAGAACTTTTGAGATAAAGAGAGAAATGGTTTGTAACCG
415	P2D04	Ji, SJ. 2003	10 DPA fiber	elongation enrichment gene	g	fiber elongation	CB350451																			ACAAGTGATTGCCAATTCAGTTTATTACAACGCAGTATTGACACTCAGCATATTAAATAAGCTTTGTGTTACGATGGAAGTGTTCAACCTGTGGTTCCATTTGTTGCAACAAGTTAAAAAGAGTGGTCTACGGGCTAATTTTAAGCGGGAACATGATAAGAAAGTGTGCTGCTCGGGCCTTACATCACTACTTGCACTTCCCGATGAACAGTTTCCCGGGGAGGCTCTTGAGCGTGTCTTCAAGGCCACCCTCGATCTATTAGTTGCATACAAAGATCAAGTTGCAGAAGCTGCAAATGAGGAAGAGGTTGAAGATGATGATATGGATGGTTTCCAGACTGATGATGAAGATGATGCTAATGCTTCCGACAAGGAAATGGGAGTTGATGCAGAGGATGA…
416	P2D05	Ji, SJ. 2003	10 DPA fiber	elongation enrichment gene	g	fiber elongation	CB350452																			ACTGTCTGAAGCAAGCAGGGCTTTGTCGAGGAATTTGAATTGCTTGAAGCTTTCCTCTGTAGCAATTGCTGAAGAAGCTATTTTACGATTCCTAATGGCCAAAATGAAAACTCGACCAATCCTCACAAATGGGCTTTCTTTATCCCCTTCGACACTAAACCTGTAAGTCATTGTTCCAAGCAGAAAAACAAGCAGTCCAACAGCCATCACAATAGCAGGTATTGCAAATCCAAGAACCCAACTAAGGTTTTCCTGGGTGTAGTTTAAAATCAAAAGCGTCAGTAAGATACCAGCAGCAATACTAAAGT
417	P2D12	Ji, SJ. 2003	10 DPA fiber	elongation enrichment gene	g	fiber elongation	CB350458																			CTTAAAAGTTTGTTTTTCTTGTGATTAATCCATATGGCTAGCTCAATGTCCCTTAAGCTTGCATGTCTGTTGGTGTTGTGCATGGTGGTGGGTGCACCCCTGGCTCAAGGGGCCATAACCCGTGCTGATGGCTTAGTCGGCCTCCCACGCTGCCTTCCTTTTTTGTCAGGGAATGGTGATGGTGCTGATGCCACAGGTTGCTGTGCCATCGTCATGAATGCCTTGGGATCGCTCTGTGGTGATACATAGGAACCGATCTAGCTTGAAATCGGGTTCGGATTTGGGTGGAATTTCAAATTGGTGTGTTATGGAATCCCAACTTAATCGTGTTTAAGGGTGGGATCCAATTGTGTGATACATTACAGAGCATGGTTGTGGATTGTTTTCTCATATGTTTTG…
418	P2E02	Ji, SJ. 2003	10 DPA fiber	elongation enrichment gene	g	fiber elongation	CB350460																			ACAGCTTCTATTTCTTTTTCTTTCCCCGATTATACATGGAATTTGCTGAAAAACAACACACCAGCACAGCTTATTTAACCTTAGCTAGCTACTTTATCTAGCTGAGCTGAAACCTTCTCCCACTCCTTCTTCCATATCATCATCATCAACCTCACTGCACCTTGTTGCAGTCAGTGGAGGGGCTGATGTTGTAAGGAAGATGGAGACCACATTTAGCAGGTAGGCCGGCTGCGAGATTGAGG
419	P2E06	Ji, SJ. 2003	10 DPA fiber	elongation enrichment gene	g	fiber elongation	CB350397																			ACATAGAGGTTAACATAATTATGAAGCCTAAGATAAGAGATCCCATTGAAGCAGAAACAACTTGAGAGCCTGAGCTGCCGGGAGATGGTGCCGGTGCTGCCTCATTTGCTCCTCCTGAGAATGCTGCCGGCGCACCTGCTATTGCTGACGGTGCCATACCTGATGCACCAGTAGGACTGAGAGACAATGCACATTGAGTGGCAGAAGGAGCAGAGACTTTGCAAGCAGCAGGCAAAGTCATGGCCTTGGTGACATTCAAAGTGACACCCAGAGAAGCACTGCTCTTAAAAGCCTCACACAAGCATTGGGGTCCAGCTTTCAACACAGTTTTCAAGCCAGAACAACAGGTTCCTTCCGGCTTCGACGTCTTGCTCCCGCTCGACACAAAGGACAAACAAT…
420	P2E08	Ji, SJ. 2003	10 DPA fiber	elongation enrichment gene	g	fiber elongation	CB350464																			ACCAGGGAGATTTTCATGGAGAGGCCGGGTCTTACTGGAAGTTTCACTGAAGAGAACTTGGCTTTTCAAAAGAAGATACTGGAGAGGTCTGGTTTAGGGCAAAAGACGTATTTGCCTGAGGCGGTGTTGCGTGTACCGCCGAACCCTTGTATGGCGTAGGCAAGGAAAGAAGCGGAGGCAGTGATGTTTGGTGCCATTGATGAGCTGTTGGAGAAGACTGGTGTTAAGGCTAAGGATATCGGCATCCTTGTGGTGAATTGTAGCTTGTTTAACCCTACACCGTCGCTTTCCGCCATGATTGTTAATAGATATAAGCTTAGAGGCAATATTTTGAGCTATAATCTTGGTGGAATGGGTTGCAGTGCTGGGCTGATTTCTATTGACCTTGCTAAACAAATG…
421	P2E12	Ji, SJ. 2003	10 DPA fiber	elongation enrichment gene	g	fiber elongation	CB350472																			ACGAACTAGCTTACTCGGAAGCCAAAGGAAGGATCCGAAAAGGTGATCGGACATGGCAGATTGCATTCGGGTCAGGGTTTAAATGCAACAGTGCTGTATGGAAAGCACTGAAGACCATTAATCCAGCAAAGGAGAAGAGTCCATGGATTGATGAAATTGATGAATATCCTGTTTATGTGCCTAAGGTGGCCACTGTTTCTTCTTCTTCTTCTTCCCAGAAAGCCATATAATTTTCATCAAAGGAAGACAGTAGAGAGAAAGAGAGGACATAATTAGTGATTATTAGAACTATGATTTATTTTTTATTTTTTTTACATGTTTACTTGTGTGTTGATTTGAAGATTAATTTATTCTAAGTTGAAGATATATATATATCATTTTTCATTTTCATTCCCAAAA…
422	P2F08	Ji, SJ. 2003	10 DPA fiber	elongation enrichment gene	g	fiber elongation	CB350552																			TCTTTTTTCACACTTTTTTTATATAATTTTGATAGTATAATATGGAGAAATGGTATGGGGTTTCAGGGCTGGTGTTGGCTTTGAGTTTGTTCTTTGGGGTTAAAGGAGAACCCCAAGTCCCATGTAACTTCATTTTTGGAGATTCATTGGTAGATAATGGGAACAATAATGAACTTCGTTCATTGGCTAGAGCTGATTACTTGCCTTATGGGATTGACTTTGCTAATGGACCGACCGGCCGGTTTTCGAACGGTCGAACTACGGTGGATGTCATAGCTGAACTTTTGGGGTTTGACGATTACATCCCTCCATACTCAACTGCAAGTGGTAGACAAATACTGGGAGGAGTTAACTATGCATCTGCTGCTGCTGGAATCAGAGAAGAAACTGGACAACAAC…
423	P2G05	Ji, SJ. 2003	10 DPA fiber	elongation enrichment gene	g	fiber elongation	CB350553																			CTTTCTGATGCTATGGAGATAGAGGTAGCAAGCTGCTGTAAGAAAGGTGCCGGTGGCGCTTCTCATGAGGATGAGCTCAGGGGTGTTTACTTGGTTTGGCAGGACCTCACGGTGGTGTTGCCAAACTTTGGTAATAAACCAACCAAAAGGTTGCTTCAAGGACTTAGTGGATATGCTGAGCCTGGCAGAATCATGGCCATTATGGGTCCTTCTGGTTCCGGAAAATCTACTCTGCTCGACTCTCTTGCAGGTAGACTTGCCAGAAATGTGGTCATGACTGGAAATATCCTTTTAAATGGAAAGAAGAAGAGACTAGAGTATGGTGCTGTTGCTTATGTAACTCAGGAGGATGTGATGTTGGGAACTCTAACAGTAAGAGAAACTTTAACATACTCAGCT…
424	P2G08	Ji, SJ. 2003	10 DPA fiber	elongation enrichment gene	g	fiber elongation	CB350477																			ACCATCTCTGGCTTCTTCCAAGCGCCACCAGCCTCTCCACTCTCTTTCATCTCAAGAGGGTCTTAACTCTCCATTACACTAAATTCTTTTTTATAATCATAAGGCATCGGAAATATGCCATTGCTATACATATGAATACATGATTATTAATTATTGTGTTGAATGCTGATGTTTGTGTAGCTTACCAAATGCATGCTTATACAAGGGGAAAATAGAGAGAGTATGTGTTGAATTTTTATATGATTACAATGAAATAAGGTGATTTTCAATCAAAAAAAAAAAAAAAAAAAAGCTTGT
425	P2G10	Ji, SJ. 2003	10 DPA fiber	elongation enrichment gene	g	fiber elongation	CB350554																			TAAAATCAGGTTGCAGAGTCAAAGGGCAGGATTTTGGGGATATCTTATGCAAACTATATATCAGACTTGTGCCGGAGCTGTCATCCTGACGGACATTGTATTTTGGTGCGTCATCGTCCCGTTTTTATCAAACTCGCACCTTGGCCTTAACACGTTAATGGGCTGCATGCACACTTTGAATGCTGTGTTCCTTATCCTAGATACCCTTCTTAATAGCCTTCCATTTTCTTGGTTCCGGCTTGCATATTTCGTTCAATGGAGCTGTCTGTATGTTGTTTTCCAATGGGTTCTTCATGCCTGCGGTTTTACATGGTGGCCATATCCTTTCCTGGAGCTTAATACGCCATGGGCTCCTTTATGGT
426	P2G12	Ji, SJ. 2003	10 DPA fiber	elongation enrichment gene	g	fiber elongation	CB350478																			TTACCACAAACAGGGACGACGCATACAGGGACGTTACATGCTGAGAAAATTGCACATCAATAACCGAAATGGATGCTTTCATCAAATCCGTAATCTTTACCGAACACTTTTTCCCTTATTCTGTTAAAAATGTTACTCGTGTAACTTTTAGGTAAAGTTTTGTTATTGAAAATAGTGGAACATTCTTCACGACTCAAAAATTCCAAATTGATTTGGATCTATGCGAACTTTAATTAATTGGGATTTTTACCAAAATAATATAAAAATAATTTGGAAAAAAAAAAAAAAAAAAAAAAAAAAAAAAAA
427	P2H07	Ji, SJ. 2003	10 DPA fiber	elongation enrichment gene	g	fiber elongation	CB350559																			GTCGATCTCGTATTTGATTTGTTTCTTTTGTGGGAATCATTGGTCACACTGGCATAATGTGAGTTTATCTATATATTATGTGATTTACAGAGATGGATTATCACATTATTTTAAAATGATACTTCTGCTTTCATTGCTCTTCATCCAGATATGGACATTGTTATCATACTCTGGAAAGATCATATAGTGCATTGTTTTGTGTATTTCTTCATCCAGATATGGGGCATTGTTAACGTTATTTAAATTGGCCTGTNAAAAAAAAAAAAAAAAAAAAAAAAAAAAAAAGCTTGT
428	P3C03	Ji, SJ. 2003	10 DPA fiber	elongation enrichment gene	g	fiber elongation	CB350491																			ACCGTTATCCGTTTGCTACTGTGATGTATTTTCTTGTTGATTTTGGATGTGTGTTTTCAGGGTTGAATACCTCGGATAATGTACTACCCTCACCCATTGGTGCAGGATATTCTTTGGGCATCCCTTCACAAGATAGTTGAACCTATTCTGATGTGTTGGCCCGGAAAGAAGTTGAGAGAAAAGGCTCTCCAAACTGCAATAGAGCACATACACTATGAAGACGAAAATACTCGTTATATCTGCATTGGGCCTGTAAACAAGGTGTTAAACATGCTTTGCTGTTGGGTGGAAGACCCAAATTCAGAGGCGTTCAAGTTGCATCTTCCAAGACTTTATGATTATCTATGGGTTGCTGAAGATGGCATGAAAATGCAGGGTTACAATGGAAGTCAACTATGG…
429	P3D06	Ji, SJ. 2003	10 DPA fiber	elongation enrichment gene	g	fiber elongation	CB350498																			ACAAATAAGGNGGCAACTTTAAAGAAATGCAAAATACTTTTGCTATACGGGTTTGTGGTGTAAAACAGGAGAAATGATTTTTTCANCTGAGAGAAATGAACCTACTATCTTGACATACCATTTTNATTTNGACAATTCATATATCAGGTGGAAGACAAAGTTTGAGAATATTANATATGGGGAAACCAAAGCCACAAATACTGNATTTTNGTTTGCNNTAGGAGGTCCGTGNTTAAAACTGT
430	P3D07	Ji, SJ. 2003	10 DPA fiber	elongation enrichment gene	g	fiber elongation	CB350499																			TTTTATTTATAAAAAAGTCTGAATTAATAATCATCAATCATAATACAATACAAACACAGGGACCAACAATGAAGAAACATTATAAACACAATGAGACAAACATATTGTGGTTTTCTTCTCTTTTTAGCTTTTAATTGCGGCGGCGGCATATCATCAGT
431	P3D11	Ji, SJ. 2003	10 DPA fiber	elongation enrichment gene	g	fiber elongation	CB350501																			CGGAACAAAAGCCAAAGCAGTAGCAGTCTGCCACACAGATACATCAGCATGGAACCCTAAGCATTTGGCTTTTCAAGTCCTAAAAGTTGAACCAGGAACCATTCCTGTCTGCCATTTCCTTCCTCGGGATCACATTGTTTGGGTCCCTAAGTAAAAATCCTGAAGAGTAGATTCATACACTATAAGTTTCATCATAGTGTGCATTAAAACAGCTTAAAGCAATATCCAGTTTGTTCTATAATAATATACCCACGAGTTTAGTTATGTGAAATCTATCCATGAATCATGTTCTTGGTAATGGATAAAATGATATTACTTTCTGTATCACAATGGTTTGGTGATAAATGTATTAGTATTTGAAGTATCGTTGCAAAAAAAAAAAAAAAAAA
432	P3E04	Ji, SJ. 2003	10 DPA fiber	elongation enrichment gene	g	fiber elongation	CB350507																			ACTTCAGCAANTTCCCAAGAGTTAACACCAATGAGAAAGAGACAACAACCAGAGAGCAAGAGCACGAGACCTTCGTTCCCCAGACCACCCAAAAGCCAGAAGAGCAAGAGCCAAGGTTCATCCCTGAAACCCAAAATGGTTATGGCCTTTACGGCCACGAGTCAGGCTCGGGCTCAGGCTCAGGCTCAAGCCGGCCCAGTTTCACCACCAAAGAAACCTATGAACCCTATGTCACCCCTGTTAGATTCCACCCTGATGAACCCTATAACAGCATCCCCGAATCCTCCAACAATAAAGACACTTACTACTACAACAAGAATGCCTACAAGTCCACTAAGCAGCAAAACTTGGGCGAGGCCATTTTCACCGAGAAAGGATGGAGCACCAAGGAAAACCAGA…
433	P3E09	Ji, SJ. 2003	10 DPA fiber	elongation enrichment gene	g	fiber elongation	CB350506																			ACAGTTTTGGCAAGCTGCAACTCGAAGTAACATCTTGATCGTAGCATAAACCNTGAATTTCTTGATTCCATATCTGCCAAAACTTCAAGCTGATGATTTGCCTGTAGAGCTTGATCATACTTGTCTAAAAATTCCTTCAAAGAAGTATGTTTGTCGAGATAGCCATCGAAAAATGACTCCACAACCTCATTTGGCCGAGTTAGAAGCATTCCTGCAAGAAATATCTCCTTCAAATAAACGGGAACCCATTGTCTGCGATCTTCATATAACATTTGAAGCCAAACGTGATTCCTGAGTCCGTAATGGTGGATCATATCTTCCCAAGTCGCTTCGAACTCCTCAGGTCTTAGAGAGTAATAAACTGCATTATTTAATGCCATTCTAATTGATTCATATTCA…
434	P3F03	Ji, SJ. 2003	10 DPA fiber	elongation enrichment gene	g	fiber elongation	CB350511																			GCTATGCATCCAACGCGTTGGGAGCTCTCCCATATGGTCGACCTGCAGGCGGCCGCGAATTCACTAGTGATTTCGAGCGGCCGCCCGGGCAGGTACTCATTCGAATGCTTATTCTATATCTTCTTCTTTCTCAATGAGCAATAAAAAAAAAAAAAAAAAAAAAAAAAAAAAAAAAAAAAAAAAAAAAAAAAAAAAAAAAAAAAAAAAAAAAAAAAAAAAAAAAAA
435	P3F06	Ji, SJ. 2003	10 DPA fiber	elongation enrichment gene	g	fiber elongation	CB350512																			ACCTCTTTCCAAGGCTTTTGTGAGTTGAGCCTTACTGTTTGATAGTTGAAATTCGAGGGACGGTTTTATTTGGTGAATGTTTCGAAGTTTCCGAAATTCTATGGTCGAGTTTTATTATCACTTTAGCTGGTATTTCAAGTTAACTTTGTGTTCAACTTTTAAGGATGATCTCTGAAGTCTTCGATTTTGCTTGTATTTTCATCTTTGTAAGGGCAGATGCTATCCTTTTATCAATAAATTCACTATAACTTATTCAAAAAAAAAAAAAAAAAAAAAAAAAGGCTTGT
436	P3F11	Ji, SJ. 2003	10 DPA fiber	elongation enrichment gene	g	fiber elongation	CB350515																			ACGCTGTGATAATGGCATGTCTCTTTGAGGTTATCTTATATTTCATCTTCATCATGGAAGAGAATGACTATGTTTTAGGTCTAAAGTTCATTGTAAATGTAGGTGTGGGGAGGGAGCAATGACTTTGATTTGGTTTTCACATAATCTTATACTTACTGTCAATGGATCCCTTTTTCCTATTTTGTTGCAAAAAAAAAAAAAAAAAAAAAAAAAAAAAAAGCTTGTACACTACTGCCTGATCCAAAATATAACGAAGCCAAGCCAGATATGCGTAAGATTGCAGCGAGGTTCCTTTGTAAGAAGCTGAGAATGAGGAACAGCATAGTTGAAGTAGATTATAAGCAGCGGCCAATGAAGTGATATACAGCAATCCAACAAGAGCACGCAAATCCTTGAAAG…
437	P3F12	Ji, SJ. 2003	10 DPA fiber	elongation enrichment gene	g	fiber elongation	CB350516																			GTCGCACTGAGTGACTGCGTGGAGCAAATAGATGAGTCGATGGAGGAGTTGAGCAAGACATTAGGGGAGTTGAAGCACTTGAGAGGGGAGACGTTCGAGTTTCAGATGAGTAATGCGCAGACATGGGTGAGTGCGGCGCTGACGAATGAGGACACGTGTCTTGATGGGTTCGAAGGAGTTGACGGCAAGGTTAAATCTGATGTGAAGGGGAAGATCACGAATGTGGCTAAAGTTACCAGTAATGCTCTGTACGTCTTCACTCGGATATTTTAGTTACACCTCATCAGGAAAAGGAACCTTTGATTTTGGATTTAGTTTGCATGTGGGTTGCCTCTTTCATTCCTTATTGCACGCATTTGTGAAATAACAAGAATGATTAGTATAGACTAATATATTTTC…
438	P3G05	Ji, SJ. 2003	10 DPA fiber	elongation enrichment gene	g	fiber elongation	CB350517																			CTTGGATTGGATGATATATAATTCTAACCACAGCAACAACAGCATTCGCATGTCTCGTAACAGCAGCAGCAACAAAAAAGTGCAAACAAACAGGCATAGAGGAAGCCTTTGTCGTCGTGGCGTTTTTTAACCTCTTCATAATATGAAATCTGTTGTGGAGATGGTGCTTTCATTTTTTCCTTTTTCTCTGTATGATTTATTTCATACAAATATAGTGAAATATGGATGGAAAACAGTTGCCTGTAGAAATTTATAGGGGAAAATAGAGAGGGAGGGAACTTTAATGTTAGCTCTTAGTTAGAG
439	P3G12	Ji, SJ. 2003	10 DPA fiber	elongation enrichment gene	g	fiber elongation	CB350404																			CCGGGCAGGTACTTGTTGTTTAGCACCATTTTTATCCAATGCAGCAACTTGGGGTAAGGGATAATGATACTGGTCATCATCATGATCATCATCACCATTGAAACAGCCATTAATTTCATAGAAGAAATGTGGTGGAGGTCCAGAAGATGCATCAGAAATCATGGAAAGGTCTTCTTCTTCTTCTTCAACAACCTCTTCTTTATTACCTCTATCATTGCTATCTTTGAAATCATTGCTTGAAGGATTTGCAGACAGGAAAGAGTGGTCTAAGTAATTAGTCCAACCAGATTCATAACCACTATTACATTCTGTGGCAAACAAACCATGGTCATCCATATGATTTTTTTTCCTTACAAGAAAACCC
440	P3H08	Ji, SJ. 2003	10 DPA fiber	elongation enrichment gene	g	fiber elongation	CB350405																			ACTGGACTTTCCATAACAACAACGAAAAGAATAAACATGCATGGTTCTCCTCAGTCCCCGGAGCCGGAGATGAATCCAACTTTTCCGGTGGCGGGCACGTAGTGGAGCTATCGGCGAGGAAACTGGCTGCTGGACTCTGGTGGTTGCGTTCGTTGCGCTACGGAATTGGTGGAGGTTTCAGCACTAGACGTAGATCCTCTGATCGGTCACACTTTGGGCCTAGCGTGTCACGCGTAAATACAATGCTTTCTCGGAATCAGTCTAGCAAAGAACATCGTGAACATCAGTTACGGAGGAGCCAATCCACTGGTTTTGGTCCAAAGCAGGGAGCCCTTCATAAACATTCAAAGTCTTTAAAAGAGGGAGCAAGTAGATGCTCGAAAGCATCCATTGAAGCGT…
441	DT545290	Samuel Yang, 2006	0 to 3 dpa	myb transcription factors	f	initiation	DT545290																			GGCAGCCTTGTTGTGACAAACTGGGAGTGAAAAAGGGGCCCTGGACTGCTGAGGAAGACCAGAAACTCATCAACTTTATTCTTACCAATGGGCAGTGTTGCTGGCGTGCTCTCCCTAAGCTCGCCGGCCTCCGCCGCTGTGGCAAGAGCTGCCGCCTTCGCTGGACTAATTATCTTCGGCCTGACTTGAAGAGAGGCCTGCTTTCCGAGGCTGAAGAACAGTTGGTTATTGACCTTCATGCCCGTCTTGGCAATAGGTGGTCGAAGATTGCAGCCAGGTTGCCAGGCAGAACCGATAATGAGATCAAGAACCACTGGAACACCCACATCAAGAAAAAACTTGTTAAAATGGGAATCGACCCTGTTACTCACGAGCCTTTAAACAAACAATCTAAGACCG…
442	DT547053	Samuel Yang, 2006	0 to 3 dpa	myb transcription factors	f	initiation	DT547053																			TGGAAGCCGTTGATAACGGCAACGGCACCACTGTTGCTGAAATCAACGTCCCATCACCACCGCCCCTAGATGGCGGCGAAGGGGGCGATTGTGGAAGCCGCGACGATTCGGCGGTGGGAGGGCGAGCTCGTAAACAGCGAGTGAAGGGGCCCTGGTCCCCTGAGGAAGATGCGATTCTGAGTGAACTTGTGAGCAAGTTTGGGGCGAGGAATTGGAGCTTGATTGCGCGTGGAATCGCCGGTCGTTCTGGGAAGTCGTGTCGGCTTCGTTGGTGTAATCAGCTTGACCCGGCCGTTAAGCGCAAGCCATTTACTGATGAGGAGGATCGGATGATTATTTCAGCACATGCAGTACATGGGAACAAATGGGCTGTGATTGCAAGGCTTCTACCTGGAAGAA…
443	DT551308	Samuel Yang, 2006	0 to 3 dpa	myb transcription factors	f	initiation	DT551308																			CTGGAACAATGATGAATCAACAGCTAAGACATCCCTTTGCAGTTTTGGGTCAAAATCTCCACAATGCTAAAAATGTCATGGTTCAATCTCAAGTCAACAATGTTAAGGAGGTTTCGAGCGACGCTCAGGATAATAGCACTCGAGGAACATTTCTCAGAAAGGATGATCCAAAGATAAATGCTTTGATGCAGCAAGCAGAGCTACTCAGCTCACTTGCATTGAAAGTTAACTCGGACAACACAGAACAAAGTCTGGAAAATGCTTGGAAGATGCTCCAAGACTTTTTGAATCAGAGTAAAGAAAATGACATCCTGAGATATACAATGTCTGATATTGATTTGCAACTTGAAGATTTCAAAGACTTGCTAGAGGATTTAAGGAGTAGTAATGAGGGAAGTC…
444	DT553497	Samuel Yang, 2006	0 to 3 dpa	myb transcription factors	f	initiation	DT553497																			GGTTTCTTCATCGGAAAAAAAACAAAGCCTGTTTCTTTTCAGCTCAGAAATGAATGTTTACGAGACTGGTTTCATATCTGAAACCCCACAAAGTGAAGAAGATATGGACGTAAAGAAAGGTCCATGGACTGAAGAAGAAGACTTCACGCTTAAAGCTTATGTTAATATCCATGGCGAAGGTCGCTGGAACTCAGTTGCTCGCTTATCAGGATTGAAAAGAACCGGCAAAAGCTGTAGATTAAGATGGCTGAACTATTTGAGACCGGAAGTGAGACGTGGGAACATTAGTCTCCAAGAACAGCTATTGATTCTTCAACTCCATTCTCAATGGGGCAACAGATGGTCTAAAATTGCACAACACTTGCCTGGAAGGACAGACAATGAGATAAAGAACTATTG…
445	DT559244	Samuel Yang, 2006	0 to 3 dpa	myb transcription factors	f	initiation	DT559244																			AATATTTTCTACCTCTAAGTGTAACGATCTTTTCCAACATTAATATTTTCCCTTGCTTTCAACGCTCTCTTTCATTGTCTTGTTTCTTAAAAAAAAAGAAAAAGAAAAAAGGAGGGTTTGTTTTTTTCTTTCTAAATCATTACCAACAAAATGGGACGGTCTCCATGCTGTGATAAGGTGGGGTTGAAGAAAGGGCCATGGACTCCCGAAGAAGATCAAAAGCTCTTGGCTTACATTGAGCAACATGGCCATGGAAGCTGGCGTGCTTTGCCTGCCAAAGCTGGGCTTCAAAGATGTGGCAAGAGTTGCAGACTTAGGTGGATTAACTACTTAAGACCTGATATCAAAAGAGGAAAATTCAGTTTACAAGAAGAACAGACCATCATTCAACTCCATGCC…
446	DT559288	Samuel Yang, 2006	0 to 3 dpa	myb transcription factors	f	initiation	DT559288																			GAGAAAATGAGTCACAGCCAACATCAATACCAACACTTTTCCAAACCAAAAACACCATTCCCACAGACACTGCGACACACACCACCACCCACACGAGCGGGTCTCGAGTTGCATGCAACCCCATCGTCCTCTTTCTATTATTTTAAATAAAATGAACTAATAACCTTGCCTCTTTTTAACCTTGATTTTTCCTTTCATTCTTCTCTGCCCCTTTCTCCTTAATCCCTCCCATGGTTGTCACAGCTAGCTAGCTACCTTCTTTCTTCTTTCCTCTTTAACTGGTCTTGTTTTTCTTGCTTTTCTTTTCTCGGTTTATCCTGGTTTTTGGTGACAATGAGTCTACCGAATCTAAATAATGATTTCGACTGCTGCTCTGGGGTGGTTAAAGAGATGAACTTT…
447	DT563280	Samuel Yang, 2006	0 to 3 dpa	myb transcription factors	f	initiation	DT563280																			AAACTTTTGATACCTTCCATTTCCCAGCAAAATAACCAATCCAAAAAGAATCCCCCAAAGCAAAAACTCAGGAAAAAGGATCATATATAGTTGAAGAAATCATGAAGAACCCAAGTTTAGTCGGTAATTCAACAAGCAGCAAGGGTACTCCTTGTTGCAGCAAAGTTGGGATAAAGAGAGGACCATGGACGCCCGAAGAAGATGAAGTGTTAGCCAACTACATCAAAAGGGAAGGCGAAGGACGATGGCGGACTTTGCCTAAACGAGCTGGTTTGCTTCGATGCGGTAAGAGTTGTCGTCTCCGGTGGATGAATTATCTCCGACCCTCTGTTAAACGAGGTCGTATTGCTCCCGATGAAGAAGATCTCATTCTTCGCCTTCATCGCCTGCTCGGTAACA…
448	DT564900	Samuel Yang, 2006	0 to 3 dpa	myb transcription factors	f	initiation	DT564900																			GGACTTCAAAGATGTGGCAAGAGTTGTAGACTTAGGTGGATTAACTACTTAAGACCAGATATCAAAAGAGGAAAGTTCAGTTCGCAGGAAGAACGAACCATCATTCAACTCCACGCCCTTCTTGGAAACAGGTGATTTTGCTTTAAAATCCCAACTTATTATTTATTTATTTCTTTCACTCTTTTGTATATACGACAACCGGTAAAGTGGCATGCTTCATTTCATCTTATATCATCTCTCTTAGGTGATGGCAATAGTACAATAAGGACCCTATATCGTTTCTTTTAGTTGAGATAGTAAATGACAGCATAATATCGACCAGTACCACCCCAACTATTAGTCAGTACCAATGATCATGAATTGTTAACTACCAGTCAGGGATTTAAATTGCGGTCGCGG…
449	DT566986	Samuel Yang, 2006	0 to 3 dpa	myb transcription factors	f	initiation	DT566986																			GGCGATTAGAGGGGGGGAAAAAGAACGCAAATTGTTTTGTTTTTGGTGAGAAAAATAAACTGACATTTCAAGAGAAAATTCCAGATGGCTTCTGCTTGATAAGCACAGAGAAGATTTCCCTTCTGTTTTCTGGGGAAAATATGGGGTAGAAAATGGAAGTGAGTATTTTTTTTCTCGTCTGTTCTCGGGTTTGTTCTGTTTGGCCGCCTAGAAACGGTGAGAAAGTGGAAGGGAAAATTCGATTTTGGCTGGTAATGCGAGGAGAAAGTTGCTAAATGACCCCAAAGGGTCCAATCATCTGAGTTTAGTCGAGACATTGATTGATATAATCACATATACTTTCAATCTCTTGGAAATTGATTCATTGCTTATAATGTGTTCGATGTGGTTCCATCTTTG…
450	DT569181	Samuel Yang, 2006	0 to 3 dpa	myb transcription factors	f	initiation	DT569181																			CCTACTCGTCATGCTTATGGTCTGTCAAGTGTTGCTGGAAATACGGAGAAACTTGCAGCCCTGCAGTCTGAATTTGACCATGTGAAAAAGAAGATGGATAATGATAAGTTGAAAGCAGAAGGCATGGAGAAGAAGTTCAATGTTCTCACACAGGGTTATGAGAGACGGGCTGCAACACTTTGGCGTCAGATTGAATCAACCTTTAAGCAGATTGATACTGCAGGAACAGAACTAGAGTGTTTTCAAGCATTACAAAAGCAGGAGCAGCTAGCAGCTTCACACAGAATAAATGGTCTGTGGGAGGAAGTTCAGAAACAGAAAGAGCTTGAACAAACCTCACAAAGTCGCTACGGGAATCTCATAGCTGAGATAGAAAGGATACAAAAGATCATGAATGTA…
451	DT569598	Samuel Yang, 2006	0 to 3 dpa	myb transcription factors	f	initiation	DT569598																			AGAAAACAAAGAATGAGGAGCTGAAGAATTTGCTGCTATACATATATATATATATATTAAGCAGTAGCAGGATAATTTTATGTGGACTCTGGGTTAAACTATATCAAGTAGCCTTTTGGATTTATTGAGTTTTTGTTGGATTTGAAAATAGCAACTTGAATTCTGAATAGCTTTCTGGGTTTTCTTCCTTGTTTGGTTGCATTGTCTCTTTAATATATATATTTCAGAGTCAGAAACCCTAACTACCTTACCATCAAGTTCACTATTCACTAATCTCTAATTTTTAATGTTTTAAATGCCATTTATTATCTTTGATTTTATGGTTTTTTTCTTTGTTGTCTTTTCATTCATCAATAGCTCAACAATTCACAAAAGTCCAGGTTTTGAATGATGGAGCAA…
452	DT571349	Samuel Yang, 2006	0 to 3 dpa	myb transcription factors	f	initiation	DT571349																			GAAAATAATCGGCTTTTCCAAGTACTACACCATATATCAACCTCCTTCAAACTCATCAATGGAGGTCTTAAAACCCATAGAGGGGTTTTCATATTGCTTGGAAGATCATTTCTCTAAAGGGTCTGAAATGGGCGCAGTTTCCATGAGTGTTGTGAGGGGAAGAAGTGAATTTTTTCTCAATGGGAAAGATGTTGGGGTCTCAAAGATTTGCTCTAGAGGGCATTGGAAACCAGCTGAGGACTCTAAATTGAAGGAACTTGTTACTTTATATGGTCCTCAAAACTGGAACCTTATAGCTGAAAAGTTTCAAGGAAGAACAGGTAAAAGCTGTAGATTAAGGTGGTTTAATCACCTTGATCCAAGGATCAACAAAAAGGCTTTTACAGAAGAAGAAGAAGA…
453	DT571711	Samuel Yang, 2006	0 to 3 dpa	myb transcription factors	f	initiation	DT571711																			GGAGCGCTTTCCACGGCGGAAACGGCGGCGTCCACGGTTTCATCTTCCGAGGATCCGAATAAGAAAATCCGAAAGCCCTACACTATAAGCAAGTCTAGAGAGAGCTGGACTGAACCTGAACACGACAAGTTCCTCGAAGCTCTTCAACTGTAACAAGCGTTTTTTTTTATCTCTATATTCTACGAATTTGCTTTGCTTCCATTTCTAATTAGGGTTTTTAATGACTATTTTTAGGAATTATGTCTTTTATTTTTTTGGCAACTCAGTTTCAAGGTTTTTGAATTGAGTTTGATGTTTAAGATCGTAATTCATATTTCACTAGTAACTAACTGAAACTTCTAGATTGCTTATGTTAAATTTGTGTATTTCCTTCTTATATTCAGTTAGCTGTAGACTTCA…
454	DT571800	Samuel Yang, 2006	0 to 3 dpa	myb transcription factors	f	initiation	DT571800																			CCCTTATTTTCTCATCAAAGTTTCAATCCTTTCTCCATTTTAGATCTACCCCGTTTGTTTTTTCAATTATACGTATATAAATGTAATTTTGAATAAAAAAATCCAAGCTTTAATTAGCATTTAAATTGCGGGGTGGTATTTCCCAAATATATATGGAAAAAGTTAGAATCCGAGGAATGGTGTAGGAGAGGGGGACAAGCAAAGCATAGAGTTCTTGAGAGTAATATGGATTCCATTTGAACCCAACTGTAAGCTGTGTTGTGAAAGAAAAAAACATCAAAGAAAAGAAAAAAGAGAGGGAAATGGTGGAAGTGTTGGTTCCTTTTCCAGGGATTTAAGTGTGTTTTTTTCCCCCTTTTTTCTTTTAATAAAGGGGTGAGAAAGGGGCTGCCTTTTTAG…
455	DT574405	Samuel Yang, 2006	0 to 3 dpa	myb transcription factors	f	initiation	DT574405																			TCAGTTCTTCGCTGAACAATTAACACAACCAAAGAGACGAAAACTACATACAACAACAACCACCCAAGCATACAAATGAAACCTATACTTTCTAATCCATTTTCAATTTATAATATGAAATGTAAAACCAAAATGCATCTACTACTTTGGCAGCTTTGCTAAGGATGCTGCTGGTGATGATTGAAGTAGTTTTGGGGGTTCCCAAACTCCACCATTGGAGACATGATTTCAGCTTCCCAAAGGTCGCCATTATTAGATTGCTGCTGCTGCTGCTGATTGTCGGTAATCAAAGAATCCAGAAACAAAGAGAACATATGGTCTTCGTTGCCATTTTCAACCAAGTCTCCCCCGTTCCCGCTGCTGCTTGGCTGCCCCATACAATCATCACCAACCTCTTGT…
456	DT546482	Samuel Yang, 2006	0 to 3 dpa	WRKY transcription factors	f	initiation	DT546482																			CTTTGCCTAACTAGAGAGAAGTTTAGTTGAGACATGGAAGAGCAAGGTGTGAATCGAACTATCAGCTTGAAGAAGAATGGATCGAGGAAAATCATCTTTGGGAAGTTGGAGATGGGGAGGGTATTAGGGCAAGGCAACTTTGCCAAGGTCTATTACGGGAAAAACGTTTCCACCCAAGAAAGTGTAGCCATCAAAGTTATCAACAAAGACCAAGTCAAGAAAGAAGGCTTGATGGAGCAAATAAAGCGAGAAATCGCAATCATGAGGCTGGTTCGTCACCCCAATGTTGTGGAGCTCAAAGAAGTTATGGCTACCAAAAAAAGAATATTTTTCATAATGGAATACGCCAAAGGTGGTGAATTGTTCGCTAAGGTAGTTAAGGGAAGGTTAAAGGAAGAT…
457	DT551670	Samuel Yang, 2006	0 to 3 dpa	WRKY transcription factors	f	initiation	DT551670																			TTCTGATTTTGCAATTCAGTAGGACTATGTCTATGGGACAGCCACAACAGAATGTGGGTGCAACATCCGGTGTGCCAGAGTCTCCTCTATCCATCAATGGCAGCCCTCGGAGTGATGATTTAGATAAGGATAACCAGGATACTAGAGATGTCTCAAAGAAGAGAAAGATGTTTCCGAGATGGACGGATCATGTGAGAGTTACTTCCGAAAGTCTGCTGGAAGGAACTCATGATGATGGCTACAGTTGGAGAAAATATGGGCAAAAAGACATCCTGGGAGCCAAATATCCTAGGTGACAAGTACTTTTCATTTCCTAATCATTAGCTAAAAATCTTCACGTTCTAGTTAGTAAAAATCCTAATGAGAGATTATATTCTGTTGCAGAAGCTATTATCGATG…
458	DT553874	Samuel Yang, 2006	0 to 3 dpa	WRKY transcription factors	f	initiation	DT553874																			TGCATTTTGAAACGAACCGATATTTGAGCCAAGGGGGTTGGAATTTATCATGGCCGGTATCGATGATAACATTTCTATTATCGGAGATTGGATTCCTCCTACTCAGAGTCCAAGGACCTTTTTCACAGTTATGTTAGGTGATGATAGTGGTTCAAAACAAGTGTCTAAAGCTCCTCTTGAAAATAAAAGTGAGGGACTCTTTCTGGGAGAGAATAGTGATAAAATGGATGTTAACCAAGGTTGTGAACCGTCAAATGAATCGACTTTTGAGCAAAAATCAAGTACACGGGCTGGTTTGTTGGAAAGGATGGCAGCCAGAGCTGGTTTTAATGCTCCGAGGTTGAATACTGAAAACATCAGGTCTACTGATACTTCGCTTAACCCCGAGATTCGTTCTCC…
459	DT556146	Samuel Yang, 2006	0 to 3 dpa	WRKY transcription factors	f	initiation	DT556146																			CTTTTGGAACTGTCCATCGTGCTGAGTGGAATGGCTCGGATGTTGCTGTAAAAATTCTCATGGAACAAGACTTGTATGCTGAACGCTTCAAAGAATTTTTGAGGGAGGTTGCAATAATGAAACGTCTACGTCATCCAAACATTGTTCTTTTTATGGGAGCGGTCACACAGCCCCCAAACTTGTCTATAGTGACAGAATACTTATCAAGAGGTAGCTTGTTTAGGCTTTTGCATAAGCCTGGTGTGAGGGAGGTGTTGGATGAGAGGCGGCGGTTAAGTATGGCTTATGATGTGGCAAAGGGAATGAATTATCTTCATAGACACAATCCCCCTATTGTTCATAGAGATTTGAAGTCTCCCAATCTGTTAGTTGATAAAAAATATACAGTCAAGGTTTGTG…
460	DT557365	Samuel Yang, 2006	0 to 3 dpa	WRKY transcription factors	f	initiation	DT557365																			AAAATGGACTGGACACGTGGCGGAACAATTGGACGTGGCTCCACCTCCGTCGTCTCCGTCGCTACTGATAACTACTCGGGTGATGTATTTGCCGTTAAGTCCTCTGAGCTTTACCGAGCTGAATCTCTTAAAAGGGAACAGATGATTCTGTCTACATTAAGCTGTCCCCATGTCGTAGCTTATAAAGGGTGCGATGTTTCATCGGAAAATGGTAAGGTTTTGTATAATCTTTTCATGGAATACGCGCCGAAGGGCACCGTCGTGGATGCGATTGAAAAGCACGGTGGTGGCCTGGACGAGGCGACGGTCCGATCGTACACTCGCGGGATTTTATTGGGTCTCCGGTTTCTTCACGGTAACGGGATTGTGCATTGTGATATCAAGGGCCGGAATATTTTG…
461	DT559700	Samuel Yang, 2006	0 to 3 dpa	WRKY transcription factors	f	initiation	DT559700																			CAAGACTTGAAGCCTCCTTTGTTCGATATGGGACAACAACAAGCTCCATCTGCGGTAGTAAACCAGGCTTTGAATCCTTGTTCTACTAAAAACGAGCGTTTTAATTATCAGCCTGCAACCCCCAACTCGTCCTCGATTTCATCAGCTTCAAGCGAGGCTGTCAATGATGAACCTATTCAAGTCGATGATGACCAGGAAGAAGACCAGCAAAAGACCAAGAAACAGTGAGTACTACAAGCATGGGTCCTTTTATGTATTGTGTTTTGGGTTTTATTCTTAAACAGTCAAAGTGAAACACCCCTATTTTTTTCCCATTTGAAACCTGATGAGGTGCGTGTGTGTTTTTGGCGTTTGTGATGGTGGTGGGTCTAGGCTGAAACCCAAGAAGACAAATCAGAA…
462	DT561884	Samuel Yang, 2006	0 to 3 dpa	WRKY transcription factors	f	initiation	DT561884																			CTTTAAGATCATTTTCGCTTCGACACAATAGTTCGAGGAGACTCAGCCGGCAACGAAGTGGGTCGTCGTCATCGAAACAAGCGGAGAAAACCCAAAGCTTTTCGTTCTCGGAGCTCGCCGATGCTTCCAACAACTTCTCGATCGAAAACCGTATCGGTTCCGGGAGTTTCGGGGTTGTTTATAGAGGCAAACTTCGAGACGGTCGCGAAGTCGCTATTAAAAGAGGCGAAAACGACTCATTAGAGAAAAAAGCGAAGAAATTCCAAGAGAAGGAAACCGCGTTTGAATCGGAATTAGCTTTGTTATCTAGGTTGCACCATAAACATTTAGTGGGATTAATCGGATTCTGCCAAGAAAACGACGAGAGGCTTCTGGTTTACGAGTACATGACTAATGGTT…
463	DT568257	Samuel Yang, 2006	0 to 3 dpa	WRKY transcription factors	f	initiation	DT568257																			GTTGAAATCATGTTAAGGTTGAGACATCCAAATGTTGTTCTTTTCATGGGAGCTGTTACTCACTCCCCGCATTTCTCTATACTCACAGAGTTTCTCCCCAGGGGAAGTATGTATAAGCTACTGCATAGACCCAATCAACAACTTGATGAGAAGAGACGAATGCGAATGGCTCTTGATGTGGCTAAAGGAATGAATTATCTGCACACAAGCCATCCTACTATAGTGCATCGAGATTTGAAAACACCAAACCTCCTTGTTGATAAGAACTGGGTTGTAAAGGTCTGTGATTTTGGGTTGTCACGCATGAAGCATCACACATTCCTCTCTTCTAAGTCTACTGCTGGAACGCCTGAATGGATGGCACCAGAAGTTCTAAGGAATGAACCAGCCAATGAGAAA…
464	DT568489	Samuel Yang, 2006	0 to 3 dpa	WRKY transcription factors	f	initiation	DT568489																			CCATCACCATTACAATGGCATTCACCTCCGTCCCCACTGCAATGAAGAAAGACTCCAACGGTGGCCAAGGTCTTATCTTAGGGCGCTACGAGCTGGGCAAACTCCTCGGCCACGGCGCTTTTGCTAAAGTTTACCAAGCCTACAATGTTAAATCCGGTGACAGCGTAGCCATCAAAGTACTCGACAAGGAAAAAATCCTCAAAGGTGGCTTAATCGCTCACATCAAGCGCGAAATCTCCATCCTCCGCCGGGTCCGCCACCCCAACATCGTCCAACTCTTCGAAGTCATGGCCACCAAAACCAAGATTTACTTCGTCATGGAATACGTACGTGGTGGTGAACTTTTCAACAAAGTTTCCAAAGGCCGATTAAAAGAATCCGTCGCTAGAAAATACTTCC…
465	DT570651	Samuel Yang, 2006	0 to 3 dpa	WRKY transcription factors	f	initiation	DT570651																			CAACATTATCATCTTTCACGTTCTTTTGTTTGCCTTTTCAGTTCTTTTTCATCGTTATTTCAATTCAGTTTCCCTCTTCTTCTCTATCAAGTATTATTCCCTTCTTTCTATCTATAAAACTGTGTTAGCTTTTGAGTTTGTCGAAATTGTGGGGTGCTGGGAATTTTGTTTTCTTCTTGGATGAACAGAGATGGCTGTGGAATTGATGATGGGGTACGATGGTGGTAATAGTTTTGTACGGAAAATAGAGGAAACTGCTTTGAATGAAGCTACAACTGCTGGGATTCAAGGTGTTGAAGAATTGATAAGGTTGATGTCCAAAAGTCAACAGCTTTACAATCAAGATGCTTCTTCTAAAACTTCTTCTCCGTCGGGTTCGGAGCCGGCGATGGAACTCCA…
466	DT573587	Samuel Yang, 2006	0 to 3 dpa	WRKY transcription factors	f	initiation	DT573587																			CTTTAATCTTAGCTTGCATCTTCCTAATCTGCAGATCCACCAAAAAACCCGCTCCCCCTAATCCTCCTCAAACCCGTTCCTTAAACCGAACCCGACCGACCCCTAACCCTGCCACTCTCACCGCATGCGACAGCGCCGCTTTCGATCCATCTCTCACCCGTATCGACATGGCGGAACTCTCTGCCGCCACCAAGAACTTCTCCTCTGATCTCATCATCGGCGACGGCAGCTTTGGCTACGTTTACAAAGCTACTCTGTCCAACGGAGTCACCGTGGCTATTAAGAAGCTCGACCCCAATGCTTTTCAAGGCCTCCGAGAGTTCCGAGCTGAGATGGAAACGCTAGGTAAGCTTCGCCACCCAAACATCGTTAAGATCCTAGGGTTTTGCTCCTCGGGTC…
467	DT574362	Samuel Yang, 2006	0 to 3 dpa	WRKY transcription factors	f	initiation	DT574362																			CTAATCGCCATTTCTGCCACAACCTGAATTTTCAACTTACTACAAGGAAAAAAGAAAAAAAAAAAAAAGAGTCTAACAACCAAGGAAAAAATTGTAATCTTGAGATCTGATCGGAAGGTTGAGGACGAGAGAATGAGCTCTAAGAGGAAGGTGTTGCAGGGTAACACGACGAGGACGCGTGTAGGGAAGTACGAGCTTGGGAAAACCTTGGGCGAGGGGAGCTTTGCAAAGGTTAAGTTCGCTAAGAATGTTGAGACCGGCGAGTGCGTCGCCATTAAAATCCTCGACCGTGACCAAGTTCTCCGTCACCGAATGGTCGAACAGTTTTGTATGGGGCAGATAAAAAGAGAAATATCAACAATGAAGCTTATCAAGCATCCCAATGTCATTAAAATATTT…
468	DT545680	Samuel Yang, 2006	0 to 3 dpa	ARF transcription factors	f	initiation	DT545680																			CCTTAATCTCCATTTTCAACCCATTATTTTCACTCTATTTCCTCACCTTTCTGGGGGAGGGGGGGTTACCCTTTTCTTTATTTACTCTCATTCTACTCTCTCTTTTCCTTTTCTTTCTTTTTTTTGTCTGGTTGAGTGAGTTGGTTATGTGGGTACTTGCACTGAGGTGAAAAATTCTCTGGCTTTAACAAAAACTTGGGGTGTTCATGGAAATTGATCTGAACCATGCACTGAGTGAGGTGGAGAAAACTGCGGTTTGCAATGGGGACTGTGACAAACTGAACTGTGTGTGCTCTTCATCTTCTTCAAACTTAGCTTCGCCTCCATGTACCTCTTCCATTTACTTGGAGCTTTGGCATGCTTGTGCTGGCCCTCTCACTTCACTCCCGAAAAAGGGAA…
469	DT549897	Samuel Yang, 2006	0 to 3 dpa	ARF transcription factors	f	initiation	DT549897																			ATGCAGGTCAGTTTCTTGTTTTGTAGTTTTAAATTATATATTTCCTTTAGGAACCAACTTTATTTTGTGGGTTTCTTTTTTTCATTTAAATTATGATGAACTTTGTGGAAGAAGAAGAAGAAAAAGGGTATTATTGTAACAATGAAGATCAAGAGGAAGATGATGAAGAAGTGGTGATGATAAGAGAAATTTCAAGCAATAACTTCCCATTTTCATCCTCTTCTTCATCTTCTGTTTCTTCAAAGTACAAAGATGCTGCTGCTGCTGCTGTTCATTTGTCGCTTGGAACCTTTGATTCTCGACAAGATCATAACAAAACCCAACAGCAGTCTGGTTTTGATTTCGACAAGAAACAAGACTTGGTGATGGATTTGTCCCTTGGAAACCACAAGAACAATG…
470	DT552314	Samuel Yang, 2006	0 to 3 dpa	ARF transcription factors	f	initiation	DT552314																			TGCACATTTGGACTACTTGCTGCTGCAGCTCATGCTGCGGCAACTAATAGCTGCTTTACAGTATTTTATAATCCAAGGGCTAGCCCATCTGATTTTATAATACCCCTTTCAAAATATGTCAAAGCTGTTTTCCACACACGTGTCTCAGTTGGGATGCGTTTTCGGATGCTTTTTGAGACAGAAGAATCAAGTGTTCGTAGGTATATGGGTACAATAACTGGTATAAGTAGTTTGGATCCTGTTTGTTGGCCAAATTCCCATTGGCGGTCTGTGAAGGTTGGTTGGGATGAGTCAGCAACAGGTGAGAGGCAGCCAAGGGTATCATTGTGGGAGATTGAGCCTTTAACAACATTTCCAATGTATCCATCTCTATTTCCCCTCAGATTGAAACGCCCTTGG…
471	DT554148	Samuel Yang, 2006	0 to 3 dpa	ARF transcription factors	f	initiation	DT554148																			GTTTGTGTTTTGGCAGGAGGAAAGAGGAAGGGTGACAGCGACTAGAGATAAAAAGTGGAAAGAAAGAGAGAGAGAAAGAGAGAAATAAGAATTGATTGACTGATGCATAAATCAAGAAGATTGATGTTGAATTGAGACAGATATATGCTTGTTTTGGTGGTTTTGATCAGAGTCTCAGGAAAAGTTGGGGTTTTACGAGAGTGGTGATGGTGGATTGAGTTGAATTCGAGTTAGGGTTTATAGTTTAAGGAATTTGAGACTATTAGATGGAAGATCTGAGCTGAAAACATTTGGCGGAGAAATGACAGCTTAGGAGGTATCAATGAAAGGAAATTGTGTTAACGTAAGAGGAGGAGAAAGCTGTTCTTCTGGTTACAGTAAGTCAATGGATGCTAGGAA…
472	DT556083	Samuel Yang, 2006	0 to 3 dpa	ARF transcription factors	f	initiation	DT556083																			AGTTGATTTTCTGTGGAAAAAGGGAAGCTTTGGTTATTGATGTTTGAACCGCTGGTAGATTTGAGTGGGATTTTAGATTAGGGCTTTTTTAGTATAGATTTGAGGAGTTTGAGAGTGTAGCAGATGTGAGATTTGAGCTAAAAGATTTTTTCTTGAAGAAATGACTACGTCGGAGATATCGATAAAAGGAAATTGTGTCAACGGAAGAGGAGATAGTTTTTCTTCCGGTTATACTGAGCCACGAGATACTAGGAACACCATGGAAGGGCAGAACGGTCATTCCGCTCGTACAGCTGCCGTCAGAGAAACCGTAGACCCCGAAAGGGCGCTGTATACGGAGCTATGGCATGCATGTGCTGGACCTCTGGTGACGGTCCCTCGCGAAGGAGAGCGCGTGTT…
473	DT557164	Samuel Yang, 2006	0 to 3 dpa	ARF transcription factors	f	initiation	DT557164																			CTTTGTGTTCTTGAGAGGGGAAAGTGGGGAGCTGCGCGTTGGAGTGAGGCGTGTTGCTCGTCAACAGAGCAGCATGCCTACATCAGTGATTTCAAGCCAGAGCATGCATTTAGGAGTACTAGCAACTGCATCTCATGCCGTTTCAACACAAACCCTCTTTGTTGTCTACTATAAACCAAGGACAAGTCAGTTCATTATTGGGTTGAACAAATATTTAGAGGCTCTTAACAATAAGTTTACAGTTGGCATGAGGTTTAAGATGAGATTTGAAGGGGAGGATTCTCCTGAGAGAAGGTTTTCTGGCACAATCGTTGGGGTTGAAGACTTTTCTCCTTACTGGAAAGATTCAAAATGGCGTTCATTGAAGGTACAATGGGATGAACCTGCCTCTATACCAAG…
474	DT560131	Samuel Yang, 2006	0 to 3 dpa	ARF transcription factors	f	initiation	DT560131																			GCCGCCTCCATGGCCGCCGGCTGCGGAGGTTCGCCACGTCAATTTAAGGATCTGGCGAGCTTGCGCTGGCTCTTCCGTTCAAATCCCCACTGTTAACTCTGTTGTTTACTACTTCCCTCAAGGACACGTGGAACAATCTTGCGGTTCGACTCCGTTACTCTCTTCTCTCGTGCTCTCTAGGCCTCTCATCCCTTGCGTTGTCTCCGACGTTCATTGCCTCGCCGATCCCAGAACTGATGAAGTCTTCATCAAACTCTTCCTCGTCCCTGTCGAGCCTCCTAGAACTACCCAATGAATTTCTAGACGTTAATGGTGAAGTTGAATATCCTGATAAGGTCGTGTCCTTCGCCAAGATATTAACGCCGTCGTCCGATGCCAACAATGGCGGCGGATTCTCCG…
475	DT563559	Samuel Yang, 2006	0 to 3 dpa	ARF transcription factors	f	initiation	DT563559																			GTCGATGCAAAAGGAGACTGATTTCATACCAAGCTACCCTAACCTTCCTTCCAAGTTGATATGCATGCTCCATAATGTCACATTGCATGCCGATCCGGAAACAGATGAGGTGTATGCCCAGATGACACTTCAACCTGTGAACAAATATGACAAGGAAGCGTTACTGGCATCTGATATTGGCCTCAAGCAAAGCCGGCAACCTGCTGAGTTCTTTTGCAAGACTCTTACAGCAAGTGACACTAGCACTCATGGTGGATTTTCTGTGCCTCGACGAGCAGCTGAGAAAATCTTCCCTCCCCTGGATTTCTCGATGCAACCACCTGCTCAGGAGCTAGTAGCTAAAGATTTACATGACAATACATGGACATTTAGACATATTTATCGAGGTCAACCAAAGAG…
476	DT565265	Samuel Yang, 2006	0 to 3 dpa	ARF transcription factors	f	initiation	DT565265																			CTGGCTTATATTGGTTTTCACTGCTTACCTTAACTTGTACAGTTCGATCATGATTAATGGTAACATGCTTGTTACTATTGGGTTTTTTTCTTTAACGTTTCCCTGGATATCTTGCATTATAGTTATATTCTTGCAGATAACAGAGATGATATATCTAATGGGTTAACGTGGCTAAGGGGAGGATCTGGAGAGCAAGGACTACAATCTCTGAATCTTCAGTCCATCTGCTCACATCCATGGATGCAGCAGAAACTAGATTTGAGTTTCCCTGGAAATGATTATAATCTGCAGTACCAACATATGCTGGCCAATGGGTTGCAGAACTTGGGAAGTGGGGATCTGCTGAGACAGCAGTTGCAGCAATCTTTTCAATATGTTCAACAGCCAGGCAGCCATAAT…
477	DT566142	Samuel Yang, 2006	0 to 3 dpa	ARF transcription factors	f	initiation	DT566142																			GGACCTCTCACTTCTACCCCGCCATGTTCCTATCCTCCATCCACGCTGCCCGCCACTTCAGCCTTAACCATGACGACGACGAAGAGCTCGACGACCAAACATCCAATCTCGACACCCTAAACCCTAAACCAAATCCCCCTGAAAACCACCAGCTAGGCCATGAAACGGAACCCATGTTTGAAAAGCCCTTAACCCCCAGCGATGTTGGCAAGCTGAACAGGCTTGTAATCCCCAAACAACATGCCGAGAAATACTTCCCGCTAGGCAGTGACTCCAGTGATAAAGGCTTGTTGCTAAGTTTCGAAGACGAGTCAGGCAAGTGTTGGCGCTTCCGCTACTCGTATTGGAACAGCAGCCAAAGCTACGTGTTAACAAAAGGATGGAGCAGATACGTCAAAG…
478	DT568260	Samuel Yang, 2006	0 to 3 dpa	ARF transcription factors	f	initiation	DT568260																			GTTCCATAAAAATTTAATATTAAAAAAAGAACAGAGAAAAAAAGTAAAGCAAAAAAAAAAAAAAAAAAGCTGCTCTCTTTTTGCTCTGCTTTTGTTTTGTTTTTCTTTTGGCTTTGTCTCTCAGATTTCACGGCGACAAGTCTGTTTCATTCTTCTTGATCCCATAAAGTTCCCTTCTTCTTTTTTTCATCGGATTCTAAACCAAAAACGGTGAGTTTTTTCAAGCAAGGTGGAGCAGTTCAGTTACCGGTTTATCAACACTCCGTCCGGTTACTTCCCCTACGGTTCGGTTTCTTTGGAACCCATTGAAGGAAAAATGTTGGGTAAATACCCCCAAAACGAATCAAAAGCTTGTTACCAAAGTTAAATGAAGAGGAAAAATTTAGCTTTGAAATGAAC…
479	DT569992	Samuel Yang, 2006	0 to 3 dpa	ARF transcription factors	f	initiation	DT569992																			TAAAGAGTGTAAAATAAGGTTTATTAGAGCGTTTTTGGAGGATTTAGCTTCTCTCTTTGGAGGTTTTTTGTTCCAAATTTGTTGCTGTTGCTCGTTGTTGACTTGAAGAGTCGGAGAGGGTTCAATAATGTCGAATCGGGGAGGGGTGTTTTCACAGACAAATAATGTTTCCTCCGAAGGTAAACGAAATAAAAGAATTCATACAGATTGAACGTTGATTCTATATTTTTCTTTAAATTGTTTTTATTTTTCTTTGATTTTTTGGAAAATTTTTGAAACCTTTTTTTTCTTCACTTTCTTTTTTGAGTTAAAGGAAATGGAGGAGATGATCTATACATGGAGTTATGGAAGTTATGTGCGGGACCCCTGGTTGAGGCTCCTCGAGCTAGAGAGAGAGTC…
480	DT572873	Samuel Yang, 2006	0 to 3 dpa	ARF transcription factors	f	initiation	DT572873																			ATCAGAGTTCATAATACCAGTGCATAAGTTCTGGAAGAGTCTTGATCATTCTTTTTCCGTTGGAATGAGATTTAAGATGCGGTTTGAATCTGAAGATGCAGCAGAAGGAAGATACACAGGAGTTGTAACCGGAATTAGTGAGATGGATCCTGTTAGATGGTCTGGTTCAAAATGGAGATGCCTGCTGGTAAGGTGGGATGATATTGATGCCAATAGGCATAATAGGGTCTCTCCCTGGGAAATTGAACCATCCAGTTCAATATCTAGTTCTAACAGCTCGCTCTCTCCTGGTTCTAAAAGGAACAGGGTTGGACTGCCTTCAGGGAAACCTGAATTTATGGTTCCTGAAGGAATTGGAGCATCAGACTTTGGGGAATCTTTGCGGTTCCAGAAGGTCTT…
481	DT543504	Samuel Yang, 2006	0 to 3 dpa	bHLH transcription factors	f	initiation	DT543504																			ATGATAAGCAATGGAGGTGAATCTTCTGAGTTTCGGAGATCATTTACAGGCTTGGAAACTCTTTCTCCAATTCCACAATTATGGCATCTACAACCTTATGACTCTGTTTCTTCCCTTCCCACTTTGGTGGGACAAACCATAGTAGATGATGAAGGCAATATTAACAGATTTATTGAGATTGATGAAATTCTGCAACCTGAGAACTTATCTGCTTCCATCAATTCAAAGGGACAACAGGACATGCAAAATTCCTTTTGCTCTTCTTTTCCCGCTGACCACCCTATAACAAAGACCATGATTGGGTTGCCATCTCTGGTGCAGGGTGCATCGCCTAACCTGAACAATGGTTCCGACCGAACTGTGAAGCCTCGAGTAAGGGCACGTCGAGGTCAGGCTACT…
482	DT544290	Samuel Yang, 2006	0 to 3 dpa	bHLH transcription factors	f	initiation	DT544290																			GTTCCTTAATGGTATCAAAGCTGAGAAAAGAACAAACAAAAGGGTTTCAACAAGAAAAAAAGAATGGAGACCGCTGATTATTACTATCTGCAACAAAACCAGCAGCAGAGTTGTGGTCTAATGCGGTATCGGTCGATGCCGGCCGAGAACCGTGTCGGGTACGACGAGTACGGTAGCGATTTTCGGTCATCTTCGAGTTCCGAAATGGAAACATTGTTCATGTTGTGTGGTAATGGTTCATCAGGGAATGTTTCAGAATATGAAGAGAAATCAGTGAAGCAACAGGAGGAGATGATGTATCAAATTCAAAGCTTGCCATTGGAGAATGTTGAGAGTTCATTTGGTGTTGGTACAAATTTGGGATTGGAGAATTCAATGCAAAGAAATGGGAATGGTTCA…
483	DT550793	Samuel Yang, 2006	0 to 3 dpa	bHLH transcription factors	f	initiation	DT550793																			ATGAAAGAGAGGGTCTAAAAGAAAGTGTGAAGAAATTTGATGGAGGAACATCTCAGTCCATTAGCTGTTACTCATCTCCTTCAACACACACTAAGAAGCTTGTGCATTCATGAGAACTCTCAATGGGTTTATGCAGTCTTTTGGAGGATCTTACCTAGAAACTATCCACCTCCCAAATGGGATGGTCAAGGAGCTTATGACAGGTCAAGAGGAAACAGGAGAAACTGGATATTAGTTTGGGAAGATGGTTTCTGCAACTTTGCTGCCTCAGCAGCTGAAATAAACTCCGGAGACTGTCATGGTTCCTCAGTCCATGGCAGCAGTGAGTTTCAACATTATCAAGGACTGCAACCAGAGCTTTTCTTTAAGATGTCACATGAAATCTACAACTATGGAGAA…
484	DT553431	Samuel Yang, 2006	0 to 3 dpa	bHLH transcription factors	f	initiation	DT553431																			GTGGTTAAATGCTTCTGAATCCTTTGTTGAGAGCAAAGCCAAATTGAAAACAGTGTGTTTGGCAGGAAAGAAATTTGCTATCATGGCCTTAGAGGCTGTAGTGTTTCAGCAAGACCCTTTCTGCTATGGCGGAAGTGGACCATGCAACACCTATGGCGTTGGTTTTCAACAACAAGAAGAAAATGCTAATTACAGTAACAATGGAGAAATGGTTTCCAAAAGTGGAGGAGGAGGAACTAGGGGGTCTTCATCGTCTTCTTTCATGATGCACCAAACCTTAAAGGAATGGCCATGGGATTTCAACTCTTCTTCTTCCCCGGATATTGGCTTTACCACCGGTGGACCGATATTCTCTCCGACGGAAGCACCAGCAATCGACACCCGGTCTTGTCGACGGAG…
485	DT554647	Samuel Yang, 2006	0 to 3 dpa	bHLH transcription factors	f	initiation	DT554647																			TCTCCAATGAGTAGCAACATTCCCTTTGGAAATGAAGGTGATTTCATGGCGAAGCGAATGAGGCCAACGTTACCAGATTCTGAGCCTCTAAAAGAATCATTCCCTGATGAGCAATCCGAAGCTGTTCCAAATACGAGATTAGCGCCGGATGATACAGCTTTTAAGGGAAATCCAGACCAAATGGTGGCATCGTCTTCATTATGTTCCCGTGGGGCTTCAAATTGTCCCACGTACACTTTTAAAAGGAGATATGAAGACACTGATCTCAGTAAAAATACAACAATGGAAGAAGCCGAGGGAACGACAAAAGCAGCGCCAGTTCCACGGGGAAGCAAAGGTGCTAAGAGAAAGAGAAAAACAGAAGTTCACAACCTCTCTGAACGGAGGCGAAGAGATAAA…
486	DT555931	Samuel Yang, 2006	0 to 3 dpa	bHLH transcription factors	f	initiation	DT555931																			CCTCTATGTAGAGCTGGGAGGTTCATGCTAGAAAGTGGTTTAGTCTTTAGAGAAACTAGAATTGCAAGTTATATTGTTTGGAGGTGTAGATTGGGCTTCAGCAGAGAAATGACTCTTGAAACCCTTTCTTCCAACGACCTCTTGAACTTCGTTATCTATGATACCATATCTGCAACTCCATACAGCGGCAATGACTTTTTCATGACTACTTTCTCAATGGAAGAACAATCTACTAGTACTGCTTTGAATTGCTTTCCAATGGTGACTCCTCCACAATGTTGCCGCTCAACAGCAACGGAAGCTGTGGAGCGGAGGCCGAATTTGGCAGTTCAAGGGAGGAAAAAGAGAAGGAGAAAGCCAAGGTTATGCAAGAACAAAGAAGAGGCCGAGACTCAAAGA…
487	DT558196	Samuel Yang, 2006	0 to 3 dpa	bHLH transcription factors	f	initiation	DT558196																			GTTCTTTGTAGGGAACAGTTCCACTCTCTCTCTCCCTCTCAATTCTCACCTTTCAGTTCTTATAATTTCAAGAGATTCCCTTTTACGTATTTTATCTCTTCCTTCATCTTTGTCTTTCCACTTTCCTTTTAGGAAAAGAAAAAGAAAGAGAGAATAGACAATACAAACGTGTGTCTCTTGTGTATGTGTGTGAAACAAAGGACCAACTTTAGAGGGGGAAAAAAAGATTGGCAGTGTGTAATAAGGATCTGAATTCTTGCAAAACATGGCATTAGAGGCAGTGGTTTACCCTCCGGATCGATTTACTTACGGTTTCAAGGACATCTTCCCTGTTGCTGGTGGAGGAGGAGGAGCCTGGGGATATGATTTTTGCTTTCAAGATGAAGATAAAGTTCTTCC…
488	DT560595	Samuel Yang, 2006	0 to 3 dpa	bHLH transcription factors	f	initiation	DT560595																			AAATGGATTCTCCTTCACAATGTCGTCCTCCACATGTTGTCATCTTCCCTCTCCCATTACAAGGCCATATAAACTCCATGATTAAGCTAGCTGAACTATTAGCCCTCGCCGTTTCAAGCTCACTTTCCTCAATTCCCACCATAACCATGAACGCCTGATCAAGTTCACCAACATTGTTGCCTATTTTAAAAGATACCCAGGGTTCGAACTCAAGACCATAACCGATGGTCTCCCTCTTGATCATCCCAGATCAGGGAATTGGTTCCTTGAGACGTATGAAGAAGCCATTGTAATGAAAATCAAGCAGAGTTTTAGAGAGATGATGATTAATAGCAACCCACCGGTAGATTGTGTAATTGCAGATGGGTTTTCTGGGTATGCTATTGATGTTGCGAATGA…
489	DT561640	Samuel Yang, 2006	0 to 3 dpa	bHLH transcription factors	f	initiation	DT561640																			AGGATTTAAGCTAGAAAGGCAAAGATATGAAATAATTTCGTGTTTTTTGTTTATAAATATTTTGTTGGGTTTTCAATTCTTTTTTCGCCATTTCTTTTGCATGTTGATGATCTTTGGTGGCTTTAACTCGGTACTTGGACTCACTTCAAACTCACTTCCGCTAATACTTCTTCGGGTTTCACATGGCTAGTAACCCCAACGAGGCTTCCGCTGATGATTTCCTCGAGCAAATCCTCGGATTCCCTAACTTCGCGCCTTCTGAGACGGGATTGGCGGGACCCGACGGTGGACTGGCAGGAACAACTGCTGGTGCCGGAACGCCAATGTTTCTACAACTCAGCTCTGGCGATCGAGCCAGTCATCTCGGCGGAATCGGCGGCGGTGGAGGCGGCGCGTTTC…
490	DT562681	Samuel Yang, 2006	0 to 3 dpa	bHLH transcription factors	f	initiation	DT562681																			TTCACGACCCTTTACTCCACTGGTTCAACTCTCACCCCGACCCACCCGTTGCCATCATCTCTGATTTCTTCCTTGGTTGGACCCTACACCTTGCCCACCAACTAAACATACCCAGACTGGTTTTTTTCCCTTCCGGTGCTTTTTTGGCTGCTATCGACGATTATGTATGGAACAATGTTGAACAACTTAAAACTTTGGACCAGGTTGAGCTTTCTGCTTTGCCTGGTTCCCATGTTTTTAAATCCCATCATTTGCCTTCTTTGTTTCGTTTGTATAAAAAATCTGATCCTGACTGGGAGTTCGTCAAGGATCTCAAGCTTGCAAATACCAAGAGTTGGGGTTGCGTTTTCAATTCTTTTGAAGCATTTGAAGGCGAGTACATGGATTATCTGAAGAAAA…
491	DT568086	Samuel Yang, 2006	0 to 3 dpa	bHLH transcription factors	f	initiation	DT568086																			GGGAGATGATAACATTAACCTTAACATGTTTCATTATAAGAAGGATAATTAATGTGATTAGAATTTTATACCCGAACTTGTTTATATATGCAATCTTCTTCATCAAATTCTAGTTCATTCTTCTTCTTTTTCTTCGGCTTCTGGGATGGCCTATTTTGGGGGTCTAACTGAGAATCCACGGCGGTTCTCACGGTCAGAGGCACCGCCTGGTGGCGGAGCAGTAAAGAAAGGGATGATTGATTATTGTGAGAGAGAGAGCGGAGGGTCGGGTAATATGATCAGAGCAGCTGGTGAGAATGGTACCACTGATGATCAAGATTGTGAAAGTGAGTTTGAAATTTGTCCTAGGCAAGAGGGTCCTGAAGCATTGGTTGATCAGGCACCGCCAAAGTCAGCACC…
492	DT568762	Samuel Yang, 2006	0 to 3 dpa	bHLH transcription factors	f	initiation	DT568762																			CCCAACATTCGCCCTGAGGCCACTCTGCAAAGCAAAACACCACCATGAAAATGGAGGAATACGATTTCTGTTCCACTCTTCATCCACTTCACTCTTACGCTCCTTCACCTTTCACTTCTAGTGTTCATAATCCCGAGTTCAACAACATGATGATAAACTCCCATGAACCCAAGTTGTTCAACGATCCCAATCTCCGATCTCTCCTCCCTCTACCCTATGAACCCGACGGCCCTTGTTGCTTCTTCACCCCAGACCCTGATCCAGACCCTATCTTCCCTTCTCTTCCCCTCCCTGACCTCGACTTCTCCCTTTTCTCCTCCGATATCCCTGACCCAGCCAGCCACCCTCTTCTTAACCTCCCCTCCCCTCCCCTTCCTTTCTGACCTCCGCCCCCTCCAC…
493	DT562962	Samuel Yang, 2006	0 to 3 dpa	ABI3/VP1 transcription factor	f	initiation	DT562962																			GAAAAGTTCAAAAATTAGGTGCTGTGGAAATAGGTGGCTGAAAAGGGGCTGAAGCATCCTTTGCATGTAACCGTCGAGGCCAACACCTGTTTGACGTAGGAAGAGGAATCCGTGTCTCTTAAAAAGCTCCAAAACCACCAAAGCTTCGTGACGGCAGTTTCGCCTTGCTCTGCCACCCCTGTGGTTCTGCTTTTGTCGAAGGAAGGTTCTGTGAAACTTTTCATCCTGAAGCCTCTGGTTGGAGAGAATGTGATTCTTGTAACAAGGGAATTCATTGCGGATGTATCATGGCTGCTCATTCATATGCAATATTGGACTTTGGTGGTGTGAAATGTTTGGAGTGTTGCTTGAATGAAGCTCTCGCGCTGCACAGAAACTCACCAACCTTCTCGAACCCCG…
494	DT549782	Samuel Yang, 2006	0 to 3 dpa	AP2/EREBP transcription factor	f	initiation	DT549782																			CGCTTCTGAGAGGTTTCATAAGGGCGAAAATTAAGTATGGTGATTCCTACCAGTGTTGATGGAGTTCGTGGCAGAAAGAAGTCATCCAGAGGACACCATAGATTTGTGGGAGTTAGGCAGAGACCATCGGGGAGATGGGTGGCTGAAATCAAGGATTCTTTGCAAAAGGTTAGGCTTTGGCTTGGAACTTTTGATACTGCCGAGGACGCAGCTCGAGCTTACGATGATGCTGCCCGAGCCCTGCGTGGAGCTAATGCGCGCACCAACTTTGAGCTACCTCCATCAGCCTCAAAAACCACAGCCAACCGCGTCTCGCTAGATAACATCGAACCTTTCTCCTTTGAGGAAGTCTGTGGGACGGGGAACGATGCTGATGGGTTTCTTGGTGCACTCAAGGCT…
495	DT552575	Samuel Yang, 2006	0 to 3 dpa	AP2/EREBP transcription factor	f	initiation	DT552575																			ATTTTCTTGGAATTTTCAGTTTTCCTTTGTTTTCTCTCTTTTTTTTCATTTTAAAGTTCTTTCGCAACATAAAAACCTTCGTAATTTGTCTGCAAAAAAAAAAAAAAACCATTTTCAGACACAAACACACACAGAGAGACACAACAATCAAAACTGACATGCCTCAAAAACCCTTCCTTTCCCTGTCTTTAGTTTTATAGTTCTTCGTGCCCAATTTTAATACAGCCAAAAAAAAAAAACAGGCCCAAAGTTGAAAAACTTTGGATTTATCGAAAAAAAAGCTATGGAAAATGGAACAGGGGTTGTTGCTGGTTCAAGGAAGTCGTCTACGGAGAGGCCGTACAAAGGGATAAGGATGAGGAAATGGGGAAAATGGGTGGCGGAAATAAGGGAACCCAA…
496	DT552814	Samuel Yang, 2006	0 to 3 dpa	AP2/EREBP transcription factor	f	initiation	DT552814																			CGCAATTTTCAGTTTTACCTGAAATTTCAGCTTACGAACTTGTTTTACCTGAAAATTTGAATTTTTAGCATCGGAAAAGCTTTCAATTTTCGTTATGGAAATGCACCCAAGTACGATTGATTCCGATTTAATGATGCTGGACTCAATTCGGAGACACTTACTCGGCGAATCATCCGACTTGCGATTCACTTCTTCAAATGACTGTGCCAACGTGGGCGCGGCTCCCCCTATGTTTTGCAGGAGCTCCAGCTTTAGCCGCTTGTACCCTTGTTTGACTGACACCTGGGGTGACCTCCCACTCAAAGAGAACGATTCTGAAGACATGCTTGTTTTCGGGTACCTTAGAGATGCTTTAACCGTCGGTTGGGCCCCGACTTTCCCGCCAATTAAACCGGAACC…
497	DT554508	Samuel Yang, 2006	0 to 3 dpa	AP2/EREBP transcription factor	f	initiation	DT554508																			GTTTTCAAAAAAAAAATGCAAGAAATCTATCATCCTTTTGGATTCAACAATGGCGTTGATATTGGATCTTCGTTATCACAAATCATACTATCAGGAGGCTATAATACTTTAGATTCAGTGTTCTCTCATTGCGCATCACTACCAACAGCCATTGCCACCAACTCTGTTTACGAGCCATTAGGTTCATCAGTCTATCTCCGCCAGAGGGATCTCCTTCAAAAATTCTGCCATGAAAACAAAGGGAACCCTTCATTTTCAGGAAAATCCGTAAAGGGTCTTCTTCAAAACTACCCAAATCCTCCATCGACGACCAATTACTTGAGCCCACCTCAAAAGAAGAAGCTTTACAGGGGCGTGAGGCAAAGGCAATGGGGCAAATGGGTGGCTGAAATCAGACTC…
498	DT558901	Samuel Yang, 2006	0 to 3 dpa	AP2/EREBP transcription factor	f	initiation	DT558901																			CTTCTTCCTCCCAACCAAAATTCTTGTTCAACCCAAGATTTCTTCATTTCCTTAACCAAATTACCCTACTTTCTTTTTCTTTTGTTATCTAGAATTTCACTTTCTTTTCTTTTGTTTATACAAGGAAAAAGGGTCAGTTTTTTTAGCGCCCCTGTTTTTCTTCAATTTTACTCTTATACTCCTTGTTTCCTCTGTTTTGATTCAAATCAAGAATAAAAAAAATGCAAGAAATCAATCATCCTCTTGGATTCAATAATATTGTTAATATTGGATCTTCACTGTCACAGTTGATATTGTCAGGAGGGTCAAATACCTTAGATTCAATCTTCTCTCATTGCGCACCGTCAACGACGACAACATCAACCGCCATCACCACCAACTGTATTTACGAGCCAATAG…
499	DT563588	Samuel Yang, 2006	0 to 3 dpa	AP2/EREBP transcription factor	f	initiation	DT563588																			GTGGGCTTCTCTTCATTTCAAGCTTCTCATTAACGTGTTCATTGTTCAGCTTTCCTTTTTAGCCCTTTATTCTCCTGGGGTCAAGTCTCAAAGGAATCCCTTCTTTTCCCTCCGCTTTTATTTGACTACCCTTCCCACTCTCTCTCAATGACCAAGTGATAGAAGTTGAAAACCTGCAAATACACCAATAAGGCAAAATCGAAAAAAAACAGAATGGATCATTGTTCTGTTTCTTCAATCAAATACACAGAACATCGCAATCAAACCAAGCTCCTTTCACCACCGTTAAATGTCAAAGTCGAAAACCAACCAGAAATGAAGCCTCGCATTGTTCGGATATCAGTTACTGATGCTGACGCCACTGATTCCTCCAGCGACGAAGACGAAGAACAAACAACC…
500	DT567701	Samuel Yang, 2006	0 to 3 dpa	AP2/EREBP transcription factor	f	initiation	DT567701																			CACTGATTCATCCGGTGATGAAGACGACGACTACGAAGAACATGCAAGCCAACTTCGTTGTCGAAACAGAGTGAAGAAATACGTTAACGAGATAACTATCGAGTCAACATTATGTCCCGTCCAAAACGGCAGAGTTTCCAGGAGTAAAACGTCGTTGTCAAAGAGTTCACGAAAGAGGCCGGCGATGAAAGTTAAAGCGACGATGAAAGCACCGGCTGATAAGAAGTTCAGAGGAGTTAGGCAACGGCCTTGGGGCAAATGGGCGGCAGAGATCAGGGACCCGCTAAGACGTGTACGGTTATGGTTAGGTACCTATGATACCGCCGAAGAAGCAGCAATGGTGTACGACAACGCGGCTATTAAACTGCGTGGACCAGACGCGCTCACTAACTTTTCAAA…
501	DT569731	Samuel Yang, 2006	0 to 3 dpa	AP2/EREBP transcription factor	f	initiation	DT569731																			GTCTCCTCCTTCAGTTTATTTGGGGGCTTATGATAGTGAGGAAGATGCAGCTAGAACCTATGATCTCGCAGCACTCAAGTATTGGGGGCCGGAAACCACCTTGAATTTTCCGGTATTCAAATAATAATAATAATTAGATTATGGTACACTCACAAGGATTATTTGTAAAATGTTCTTATTGCTATGCAGGTAGAGAGATATGGAAAAGAGATTGAAGAAATGAACAAGGTATCAAAGGAAGAGTATTTGGCATCCTTACGGCGGCGGAGCAGCGGATTTTCGAGAGGAATTTCGAAGTACCGCGGGGTTGCTAGGCATCACCACAATGGGAGATGGGAAGCACGAATTGGTCGAGTTTTTGGGAACAAATACCTCTATTTAGGAACTTATAGTAAGCTT…
502	DT573260	Samuel Yang, 2006	0 to 3 dpa	AP2/EREBP transcription factor	f	initiation	DT573260																			CTTTTCTTAAAAAGCTTTCCTTTGGCTTTTACTCAACTCACACTTCACTCTCAGCCTTCACTTAAATGGAACTTTTCGCTCTAGATTGTGATGTGCTCGATTCTGGGTCTGTTTCGTCACCGTTATCGGATTCTGGAAGTGGCACTTCCCGTCCGGCAAATTTCTCCGATGAAGATGTGATGTTAGCTTCGAGTTGTCCCAAGAAACGAGCGGGACGGAAGAAATTCCGCGAGACTCGGCATCCGGTTTACCGTGGAGTCCGCCGGAAGAACTCGGGGAAGTGGGTTTGTGAAGTGAGGGAGCCTAATAAGAAGTCGAGGATTTGGCTGGGTACTTTTCTCACAGCGGAGATGGCAGCTCGTGCCCACGACGTAGCGGCCATAGCTCTGAGGGGGAGGT…
503	ON035F4	Wu, Yingru, 2006	0 dpa fiber	MYB transcription factor	f	fiber elongation	AY464054																			TAGAAATTGTTATACAGTTCTAGCTAAGGTTCATTTGAAAGATACATACATACACACACATATATATATGGGGAGATCACCATGTTGTGAAAAGGTAGGGTTGAAGAAAGGTCCATGGACCCCAGAAGAAGATCAAAAGCTCTTAGCTTACATTGAACAACATGGCCATGGAAGCTGGCGTGCCTTGCCTTCAAAAGCTGGGCTTCAAAGATGTGGAAAGAGTTGCAGACTGAGATGGATTAACTACTTGAGACCTGATATCAAAAGAGGAAAGTTCAGTTTACAAGAAGAACAGACCATTATTCAACTCCATGCCCTTCTTGGAAACAGGTGGTCTGCCATAGCTACTCATTTGCCGAAAAGAACAGACAATGAGATCAAGAACTACTGGAACACACA…
504	ON003F1	Wu, Yingru, 2006	0 dpa fiber	new unannotated gene	g	fiber elongation	AY464061																			CCAAAATGTAAGTCTTCAAAACCAANAGAAGAAACTGTAAAGCAGTAGTAATGCAAATGCTTAGACACTCAAATATAAGTAGCAAACTAACCTATGGGTTATTTGGCTGATTTTGAAGGGTTCATGGTGTATTTTGGTGCGTGTCTGTTAAGAATCCGAGTTGTTGTCCCGTGGTATTAGCTTCTCTGTCTTGCTGGTTGCGATTGGGCAGTTGTGACGTCTATAATCAAGTGATTCAAGGAAACCGTTAGCTTCATTTTACTTGGAGAAGACAAAGAAGCTATTGTTGTGCTGGACTTGTTCTTGCTTTTTCTCTTTGTATGGTGTGGTTTATGGTTTGTATTATGAGTTTTATATGAATAGAACTTTGAATTTGGTGAGAAAATTAAGAATGAGCTT…
505	CHX015K18	Wu, Yingru, 2006	0 dpa fiber	ATP-dependent transmembrane transporter	g	fiber elongation	AY464053																			TTTTTTTTTTTACGTACAAATATAATGGTATCATTAGATGTTATGACATTGTATAATGTAGGAGGCATCAGCTACAAACATTTGGCAGATGAAATTATCTACGAAGAACAATGGGATATTTTCTGTACCTGTTTATCATATCTGGTTACTTCAAAGCACTGGTTGCAACAACAGAAATCAGGTTTCTGCTCTTCATCGCCATTGCTAGGGAGGACCATAAACAAACCATTCTTGGGTGATGGGAAACTCTCTTGCCATTAATGCCAGAACAGTCCGCAGATATTAGAAGCACTTGAAAAATAAAGCTGATACAGGTAATTCCATATGTAATTCTACTATAATCTCTTTCCCTTTGTTTCTGTAATCAAATTCCAGTAAGAGCATTACTATAGTACTCAT…
506	OCF007F4	Wu, Yingru, 2006	0 dpa fiber	Cyclin D3	g	fiber elongation	AY464058																			AGCGATGTGAGCGTCTCCTCCTCTGTGTAATCTCTGATGCAAGATCCATCCATTATCTTCCCTCTGTATTGGCTACTGCAACCATGATGCACGTCATAGACCAAGTTGAGCTTTTCAATCCCATTGACTACCAAAATCAGCTGCTGAGTGTTCTTAAAATTAGCAAGGAAAAAGTAAACGATTGTTACAAGCTCATCCTTGATGTATCAACAAGACCCCAGGCCCAAGGCAATGGTGGTGCATGTAAGAGGAAGGTGGAGGAGAGGGTTCCTAGCAGCCCTAGTGGAGTGATTGATGCTGCATTTGGCAGTGATAGCTCGAGCGATTCTTGGGGCACGGTGTCCTTATCGCCTGAGCAGCAGCCACCTTTTAAGAAGAGCAGAGCCCAAGAGCAAGTAA…
507	CHX007D10	Wu, Yingru, 2006	0 dpa fiber	Proline oxidase	g	fiber elongation	DT462003																			TTTTTTTCAAAAATAAAGAAAAAAATTCAATTTCTAATGCAAATAATAATTGACATGGGACAAATGCCCAAACGTTACAATGATTGTTATTTTTTTTTCATAATTCTACATTGTTGGCAAAAATTGCCCATCCCAAACCATCTATGAATCAAAACCTCATTTATGGCGTTCCTATTTCTATCTTCATGCTACCTGCTGCTGAAGCTGCCATCTCTGGCTTCGCAAATTGCAGGCTCTTTAATCTTCTCTTCAACTCCTTCCCCATGAGAGATCTATCAAGGCTTGAAGTTGATAAGAGACCTCTATTTTCTTCGGCTCTCCTTAAAAGGTATGGCATTACCATATCAACTGGTCCATAGGGTAAGTATTTGCTAACTTGAAACCCTGCGTTTCTCAATT…
508	CHX002C10	Wu, Yingru, 2006	0 dpa fiber	Sucrose synthase	g	fiber elongation	AY464055																			CAAAGAAATGGCTAATCCTGTGATCACTCGCGTCCACAGTCTCCGTGAGCGTTTAGATGAGACCCTTCTTGCCCACAGGAACGAGATTTTGGCCTTGCTCTCAAGGATCGAGGGCAAAGGAAAAGGAATTCTGCAACACCATCAAATTATTCTAGAGTTTGAAGCTATCCCTGAAGAGAACAGAAAGAAGCTCGCTGATGGTGCATTTTTTGAAGTATTGAAGGCTAGTCAGGAAGCGATCGTGTTGCCTCCATGGGTTGCACTTGCTGTTCGTCCAAGGCCTGGTGTTTGGGAGTACATTAGAGTGAATGTTCACGCCCTTGTTGTTGAGGAACTTACTGTTGCTGAGTATCTCCACTTCAAGGAAGAGCTTGTTGATGGAAGTTCAAATGGAAACTT…
509	GhAPX1	Li, HB, 2007	1 DPA fiber	cytosolic ascorbate peroxidase 1	g	fiber elongation	EF432582																			ATGACCAAGTGTTACCCAACTGTGAGCGAGGAATACCAGAAGTCAGTTGAAAAGGCCAAGAGGAAGCTCAGAGGTCTCATCGCTGAGAAGAACTGTGCTCCACTCATGCTCCGTTTAGCGTGGCACTCAGCTGGAACTTTTGATGTTAAGACCAAGACCGGAGGTCCATTCGGAACCATGAAGCATCCTGCTGAGCTCGCACATGCTGCTAACAACGGCCTAGATATCGCCGTCAGACTTCTCGAGCCGATCAAGGAGCAGTTCCCTAACCTCACCTACGCTGACTTCTATCAGCTTGCTGGTGTCGTTGCCGTTGAGATTACTGGTGGACCTGAAATTCCCTTCCATCCCGGAAGAGAGGACAAGCCTCACCCCCCTCCTGAGGGCCGTCTTCCTGAT…
510	OSH-0223(03)	Chen's lab dissertation	3 dpa	sucrose synthase	g	fiber initiation	OSH-0223(03)																			AGAGTAAATGTGCATGCTCTTGTTGTTGAAAATTTGCAACCTGCTGAGTTTCTCAAATTCAAGGAAGAACTTGTTGATGGAAGTGCTAATGGAAACTTTGTGCTTGAGTTGGACTTTGAACCATTTACTGCATCTTTCCCTCGTCCTACTCTCAACAAGTCAATTGGAAATGGTGTGCAATTCCTTAATCGCCACCTTTCTGCTAAACTCTTCCATGACAAGGAGAGTTTACATCCACTTCCATTTACTGCATCTTTCCCTCGTCCTACTCTCAACAAGTCAATTTGGAAAATAGGGTGTGCAATTCCTTAATCGCCACCTTTCTGCTAAACTCTTCCATGACAAGGAGAGTTTACATCC
511	OSH-0311(05)	Chen's lab dissertation	3 dpa	MYB transcription factor	f	fiber initiation	OSH-0311(05)																			CAATTGCTATTCACTTACCAGGAAGAACAGATAATGAAATCAAAAACTATTGGAACACACATATTAAAAAGAAACTCTTACGAATGGGGATTGATCCGGTGACTCATTGTCCCCGCATTAATCTTCTCCAGCTCTCTTCGTTTCTTACCTCATCATTGTTTAAATCTATGTCACAACCGATGAATACTCCATTTGATCTCACTACTTCAAATATTAATCCTGATATCTTGAATCATCTCACTGCCTCTCTCAACAACGTTCAGACCGAATCATACCAACCAAACCAACAGCTTCAAAACGACCTAAACACTGACCAAACCACTTTCACCGGGTT
512	OSH-0313(06)	Chen's lab dissertation	3 dpa	putative urease protein	g	fiber initiation	OSH-0313(06)																			GGAGTTATCTAACTTATTCAAGGCTGATTTGCTTCTTTGTGAATCCGGTGGAGATAATTTAGCTGCTAATTTCAGTAGAGAACTAGCTGACTATATCATCTACATCATCGATGTATCGGCTGGTGATAAAATACCCCGTAAAGGCGGCCCTGGAATCACTCAAGCTGATCTTCTGGTG
513	OSH-0319(04)	Chen's lab dissertation	3 dpa	MYB transcription factor	f	fiber initiation	OSH-0319(04)																			ATATTAAAAAGAAACTCTTACGAATGGGGATTGATCCGGTGACTCATTGTCCCCGCATTAATCTTCTCCAGCTCTCTTCGTTTCTTACCTCATCATTGTTTAAATCTATGTCACAACCGATGAATACTCCATTTGATCTCACTACTTCAAATATTAATCCTGATATCTTGAATCATCTCACTGCCTCTCTCAACAACGTTCAGACCGAATCATACCAACCAAACCAACAGCTTCAAAACGACCTAAACACTGACCAAACCACTTTCACCGGGTTTGTTGATGTTTCATCACATC
514	OSH-0472(13)	Chen's lab dissertation	3 dpa	asparaginyl endopeptidase (PE1)	g	fiber initiation	OSH-0472(13)																			TGCATAATAATTCCTGTAATGTGCACCAGTAAAGACCAAAGTATGATTATTGTTATTTTGTCCCGCCTTTGTAAATACAATTGGGACACTACTAGGATTGGGAAGAAGGGTCTTTACATTTTTAGTTTGGCAAATAGATATTGCAACTACCTTTGTATAAATCTATTTCTGAAGTCTTTACATTTTTAGTTTGATTGCAACTACCTTTGTATAATTCTATTTCTGAAG
515	DT544596	samual yang, 2006	0 to 3 dpa	TCP family transcription factor,	f	initiation	DT544596																			AATAAAAAACTTGCAAATCATGATTGCGAGCAAAGATGACAACAAGAAGCAACTAGCTCCCAAGAGAAGCTCAAACAAAGACAGGCACAAGAAAGTAGATGGCAGAGGTAGAAGAATAAGGATGCCTGCTCTGTGCGCCGCCAGGATTTTCCAATTGACCCGAGAATTGGGTCACAAATCCGATGGCGAGACAATTCAGTGGCTGTTGCAGCAATCGGAACCATCTATCATTGCTGCAACTGGAACTGGGACGATTCCCGCTTCAGCTCTGGCGGCTGCTGGAGCCTCTGTTTGTGCGCAGGGGAACTCTGTTTCTGCTGGTTTGCATACCAAAATGGGACTGGGGGCATGTACTGGGTCCAAAGATAGGAATAATTGGGCAATGTTGGGTGGTAATTT…
516	DT544756	samual yang, 2006	0 to 3 dpa	scarecrow transcription factor family	f	initiation	DT544756																			GAACGTGTTCATGTGATTTGACTTAGATATCCTCCAAGGCTATCAATGGCCAGCTTTCATGCAAGCTCTAGCTGCCCGACCCAGTGGAGCTCCATTTTTGAGGATAACAGGGGTTGGACCTTCCATTGAAGCCATTAAAGAGACAGGGAGATGTTTGACTGAGCTAGCTCACTCCCTTCACATTCCATTTGAGTTCCACCCAATTGGGGAGAAACTTGAAGATATAAAGCCCCACATGTTCAACAGGAGAGTTGGTGAGGCTCTAGCCGTTAATGCCGTCAACACGCTCCACCGAGTCCCTGGGAACTGCCTTGGGAACCTATTGGCAATGATCCGTAACCAAGCGCCTAACATCGTGACCCTTGTTGAACAAGAAGCAAGCCATAATGGACCTTACTT…
517	DT544876	samual yang, 2006	0 to 3 dpa	Heat Stress transcription factor	f	initiation	DT544876																			CTTTAGTTTAGAGGGGAATTGGCACAGAAAGGTTAAGCTATGATGCTAAGATGGAGGGTAACAGTACCAATATTGTTGCCCCTTTCGTTGTGAAAACTTATCAGATGGTGAATGATCCGATGACTAACACTGTGATCACTTGGGGTAAAGCTAATAACAGTTTCATAGTGATAGACCATTTAGTTTTCACTCAGAGGATTTTGCCTGTTTACTTCAAGCATAGCAATTTCTCTAGCTTCGTTCGTCAGCTTAATACTTATGGTTTCAAAAAGGTGGATCCAGATAAGTGGGAGTTTGCAAATGAATGGTTTCTCAGAGGGAAAATGCATTTGTTGAAGAACATAGTGAGGAGAAAACATAATAAAAATCTAAACAGGCAAGTGAAAGCTGAGGGTTTAA…
518	DT554609	samual yang, 2006	0 to 3 dpa	transcription factor jumonji	f	initiation	DT554609																			TTTATATATAAAAATTTAAAGAAAATTTGGATCAACGATCTTTGAAAGAGATTTTTGGGCTAATTATATAGTACATTTAATTGATTCGACTCTTTGAATCCACCATATTTCCATCAGGTTCTGATAAATTATAATCTTTCTCAATGGCGGCGATGATTGCAAAGCGAGAACGACAGAACTGTAATACTGGTCAAAGTAAGCAGATAACCTTAAATTCATGGCCTGCAACAAAGAAAAGAATTCCCATGACAGTGCATTGTGGAAATAAAAGGGCCAAACCTGAAAATAAGGGCAATGCGAAGCAATTGTTAGCAAGGAAAAAGAATCAGTCAAAGAGACAAAAGCTAAGTAAGGATTTTGAATTCTTAGAGGATGAGAAAATTCCCAAGGCTAAGAGAC…
519	DT555392	samual yang, 2006	0 to 3 dpa	scarecrow-like transcription factor 8 (SCL8)	f	initiation	DT555392																			CTCCATTAATCCATCTCCGTTGGATTCAGGAGAATCTTTTGTACGCCATAATCGAAGCTCTATCTCTCGAGTCTTCAATCATGAGTTTCTTCAAAAGCTAATTCACGTTATTCTTATTTCATTCATTTATTTTTCTTCTTTGAATCCGCTCTCTGAGGAGAGAAAAGAGAGGGGAGGGAAATGACATCGGGGTTCTCCGGGGGTGGCACAGAGTTTTACGGTAGAATAGCAGGCGGATCCGTCTCTAACAGTGGCACCATGAGCAACAACCAACCCACTGCACCGTACGGGACACATGGAATCTTCATGGACCCTAAGTCTCAAATCGTGAACAGGGCCGCACCCGGTTTCGTCGGGAAGCGAACACGAGCTGACTTCAATAACCACGGCCTCAATGAT…
520	DT558797	samual yang, 2006	0 to 3 dpa	E2F transcription factor-2 (E2F2)	f	initiation	DT558797																			CTTAAACCTCCATGTCCGGGATGGTCTCACGCTGCCGTATCAACCTCCTCCTACGGCTTCAACGCTACCAGCTTCGACGGTTCCTCCGGTTGTTACGCCGATACGTCGTCACCTGGCCTTCGATTCGACGAAGCCGCCGTTTGTTCATCCCGATGATTATCACAGATTTTCATCTAGTAATAGTCGTGGAATCGTCGCCGATCAAGAAGTTGGAGCAATTGTTGTGAGATCTCCACAATTAAAAAGGAAGAGTGCAGCAGACAAAAATGATGTTGAGTCTAGCCAATGGACAAGCAGTCTGGGGGTTACCAGCATATCCAACAGTCCTTTCCAGACACCTGTATATGCTAAAGGAGGAAGGATAAATAATAGATCAAAGACATCAAAAGCCAATAAATC…
521	DT560310	samual yang, 2006	0 to 3 dpa	transcription factor jumonji	f	initiation	DT560310																			AGCAATATCATCTACAACCCCACAATGACTGCAAAATCCAAACCCCTAAAATCTCATTGTATGAGCAGTCCAGAGAAGAACGGATCAAAGAAAACCTTCAAAGGATGCAGCAGCTTGGTCTCAAAGACCTCTCCAACTCCCTCCTCAACTCCACTCCTCGCCTCTCTTCAAGGCGCGGCCGTCCTCGTGTTGGCGGTAAGCCGCCAGTTACCCCTCTGTCTTCTCCCTTGCCGTCATCTGACCAACTCCGCCGCTCCTCGAGGTTGCAAAATACTACTCCAGTGATCTATTCAGAGGCAGTTTCGGCAAAAAAAGAAGAGCTTTTCGAGGATGTGGAACTGAAGCTAGGGAAATCAGAGGTGTATACAGAAGCGCATGAGAAGCTTTTGGGTAACACTG…
522	DT560511	samual yang, 2006	0 to 3 dpa	Heat Stress transcription factor	f	initiation	DT560511																			TTCCATTCCTGCTTTCATCTTTCAATGGCTCTGATGCTTGATAACTGTGAAGGGATATTACTATCACTAGACTCCCACAAATCAGTGCCAGCTCCATTCCTCACTAAAACATACCAACTAGTCGATGATCCCGCCACTGACCGCATCGTCTCATGGGGTGAAGATGACACTACTTTCGTTGTTTGGAGACCTCCTGAGTTTGCTCGTGATCTCCTCCCTAATTACTTCAAGCACAACAACTTCTCCAGCTTTGTCAGACAGCTCAATACTTATGGTTTTAGGAAGATTGTGCCAGACAGATGGGAGTTTGCCAATGAGTTCTTCAAGAAAGGAGAAAAACACTTGCTTTGTGAGATCCACAGAAGAAAAACTGCGCAACCACAAGTGGGGATAAACCAT…
523	DT561408	samual yang, 2006	0 to 3 dpa	PHD finger transcription factor, putative	f	initiation	DT561408																			CAGAGGAAGCTTCTTCTCAATGAGAGAGTCGAGGTTCGCCAATTTGAGGAAGGGTTGCGGGGGTCGTGGCACCCTGGGGTGGTTGTTGGAGTTTCGCATTTATCCCGATCAATTGAATATGATGAGCTCTTGTATGAAACAGGTGATTCAAAGCTTATTGAGTCCATCCCCGTGACAGAGGCAGTTGAAGGTCTTCATACCCGTCGCCATGTTCCATCAACCTATCGAGGGTATATACGACCTCTTCCTCCCTCATCTCAACCTCATTCTAATCAAAATCTGGGTTTTGGGGTTTGTGTTGATGCATTGTTTGAAGATGCATGGTGGGAAGGGGTTATTTTGGATAATGATGATAATGCATCTGAGCGGTCTGTGTATTTTCCTGATGAGGATGATGAG…
524	DT561433	samual yang, 2006	0 to 3 dpa	Heat Stress transcription factor	f	initiation	DT561433																			AGTTAATCACCTTTTAAAGAGCTAAAGGTACGCCCAAGGAATCTCTCTCTCTTTGTCTGGAAAGTTCCCGTTCTGTACGGTTCGGATTTAGAATCGAACCGCATGGCATCATTGCCGGCGGACCAACCGAGCGAATCCACCGCCAGTGGTGCCGCTGACTCCCAACGATCTTTACCTACTCCGTTCCTTACCAAAACCTATCAACTCGTCGACGATCCCTCCGTTAATGACATGATTTCATGGAACGAAGATGGATCAACCTTCATTGTTTGGCGCCCCGCTGAATTCGCCCGTGATTTGCTCCCTAAATACTTCAAACATAACAACTTCTCTAGCTTCGTGCGCCAGCTCAACACATATGGATTCAGGAAGGTAGTGCCGGATCGATGGGAGTTCGCT…
525	DT561450	samual yang, 2006	0 to 3 dpa	Heat Stress transcription factor	f	initiation	DT561450																			ATCAGCTTCAGCTCTTCGTATATGAAGCTTTCCCCTGTTTTCAAATTCTCATTTGTTTTACGAACTTAGAATCATCAAAATTAAGGGTTTGAATTCGATAAAGGAATCATTTTGTAATCTTAGGAAGAAAGAATTTAGCGGAGTTTCGGGACCATGAATCCGTATTTTCCGGTGAAGGAAGAGTACCCGAACTCGAGTTATTCACAGTCCGACGATGACCCGCCGCTGATGATGATGGGGCCGCCGCCACCCCAGCCGATGGAGAGTCTTCGCGATTCAGGGCCACCGCCATTCCTCACGAAGACCTTTGACATTGTTGATGATCCTAGCACTAATTACATAGTTTCGTGGAGCAGAGGAGGTAGCAGCTTTGTTGTGTGGGATCCTCACGCTTTCTCC…
526	DT563198	samual yang, 2006	0 to 3 dpa	transcription factor	f	initiation	DT563198																			GTTATATTGTTGTTAAAGCAGTCCTCTGCCATCATTGTATTTCCAAGTAGTTTTGGTTTTCTCTGCAGTTTGTGGTTATGGATCAGCAAGGCCATGGGCAGACTTCTGCAATGGGCATAGTTGGTAGTGCAGCGGCAGTTCCTTATGGAATAACCGGTTATCAACCGAATCAAATGATGGGAACCTCGACTCCTGGATCAGTCTGTTCAGTCCGTCCTCCTACTCAGCCTGCTGGCCCCTCTGCTTCATCGGCCCAGCTGGCACAACAGCAACTTGCTTATCAGCATATCCACCAACAACAACAGCAGCAATTGCAACAACAACTCCAGCGCTTTTGGGCGAATCAGTATCAAGAAATTGAGCAGGCTACGGATTTTAAAAACCATAGCTTACCGTTGG…
527	DT565091	samual yang, 2006	0 to 3 dpa	MYB family transcription factor-related	f	initiation	DT565091																			GAGAAAGGCCTCAGCTCATATTGCTTTCATCGATTTTCCTCTGCATTTTCCATCACTTTCTCGGGAAAAAAAAACAGAAAGTTTCAGAAGAATGTACTCGGGTATTCGGTCGTTATCGTTAGATGGATGTGTGGGGGATTATCAAGGGTCGCTTGATGGAACCAACTTGCCTGGTGATGCTTGTTTGGTCCTAACAACCGACCCCAAGCCTCGACTCCGATGGACGGCCGAGCTCCATGAACGTTTTGTCGATGCTGTTACTCAACTCGGCGGCCCTGACAAAGCAACCCCTAAGACTATTATGAGAACAATGGGAGTAAAAGGCCTTACCCTCTATCACTTGAAATCACATCTTCAGAAATACCGACTAGGGAAACAATCTGCCAAGGAATCAACTGA…
528	DT565608	samual yang, 2006	0 to 3 dpa	Heat Stress transcription factor	f	initiation	DT565608																			TTTGGTTACTGAGAAAATTTTCGTTGCCTTTTAAGGTACGGAATTTATTTGAACAATTTTGAGTTTTTTTAATGTAATTTAATCTCTATGCTCATGTATGGATGTTTATAATATTTGTTCATAAAGAAAGCAAGAAATCTTTTAATATTATTCTGAAACTGTCTCCGTTTCTGTGCTTTTGAATAATCTATATAAGATTTGATGTTGAATTTGGTGAACTTAAAAAGATATTTTCAGCTCTATGCATGGAAGATATTTTTTTGTTTCATTTGTTTATTTTCTTTTTCTAACACTCTCTCGGCTGCCAATCAGAGCGTTATTATTCTTTCGCTTACGTTTGATGTAAAGGAACGCCAAAGTGACCTGTCTCCCTCTCTCTAGAGAGTTCGGTTTTGTGTA…
529	DT566373	samual yang, 2006	0 to 3 dpa	HD-ZIP transcription factor	f	initiation	DT566373																			AGAAGAATCAGGTCATGTTGCTGAGAAGAAGAGAAGATTAAGTGTAGATCAAGTTAAGGCCTTGGAAAAGAATTTCGAGGTTGAAAACAAGCTTGAACCTGAAAGGAAAGTGAAGTTGGCTCAAGAGCTTGGTTTGCAACCAAGACAAGTAGCTGTCTGGTTCCAAAACCGACGTGCTAGGTGGAAGACCAAGCAATTGGAAAGGGATTATGGCCTTCTTAAAACCAGTTATGAAACTCTTAAGGCCAATTATGAAGCCTTACAACATGACAATGAAGCTCTTCTCAAAGAGGTAATAATTAATAATTAATAACCCAAAGTGTTCAATTTTCCTACATCTAGTTTGAACATGAAATGATTTGTTGCAGATAAGAGAGTTGCAGGCAAAGCATAGTGGAG…
530	DT566471	samual yang, 2006	0 to 3 dpa	MYB family transcription factor	f	initiation	DT566471																			CTTCAACAGAAAAAAGAAAAAAAAAACAAAAAACAAAGGAAGGAAAAGGGGAAGGATTTGAGAGAAAAAAGAGAAGGATCCAAAATGGGTTTGGTTCCACCAGAACTAAGCTTGGATTTTAGGCCAAATTTCGTACCAAAAACGATCACTAATTTTCTCAGGGAGCTTTCACTGATCGGAAATGTTTCCGATAAGGTCTCGAAACTCGATGCATTTGTGAAAGGATTGGAAGAAGAAATGAAAAAGATCGATGCTTTTAAACGTGAACTTCCTCTCTGCATGCTCCTTTTGAATGATGCGATTTTAGTATTGAAAGAGGAATCAACACAATGCATGGCAAGAAATGTTGAACCGGTTTTGGAAGAATTTATTCCATTGAAGAACAAGGAAGAAGATAAT…
531	DT566935	samual yang, 2006	0 to 3 dpa	homeobox-leucine zipper transcription factor	f	initiation	DT566935																			AATGAACAAGCTTTTGATGGAGGAGAATGATAGGTTGCAAAAGCAGGTGTCACAGCTGGTTTATGAAAACGGATGCTTTCGCCAACATACTCAGAATGCTACACTTGCAACCAAAGATCCTAGCTGTGAATCGGCAGTGATGAGTGGTCAACAACGTGAAACACATCAGCATCCTCCAAGAGATGCTAGTCCTGCAGGGCTTTTGTCCATTGCAGAAGAGACTTTAGCAGAGTTTCTTTCGAAGGCCACTGGAACTGCTGTAGAGTGGGTCCAAATGCCTGGAATGAAGCCTGGTCCGGATTCCATAGGAATCATTGCTATTTCTCATGGTTGCCCTGGAGTGGCAGCACGTGCCTGCGGCCTTGTGGGTCTTGAACCTACAAGAGTTGCAGAACTCCT…
532	DT569896	samual yang, 2006	0 to 3 dpa	MYB family transcription factor	f	initiation	DT569896																			CAAATCTTATTGTTTTGTTGCTATTATAGCATGACTGGTATTGTTCCAAACAACAGCTTTTCCTGAGAAGAAACAAAATATACACATTTAAGTTTCTTGCTGTTTTGTAAACCCTAAAAAAAGAAAGAAGGAAAAAACATGGCATCACCTACTGGATTAACCCTTGACTGCAAACCCCACAGTTATTCTATGCTATTGAAATCATTTGGAGATCAGCAGATTGATCAAACTCAGAAGCTTGAAGATTTCCTTGGTCGTCTGGAGGAAGAACGCCTTAAGATTGATGCTTTCAAGCGTGAGCTTCCCCTTTGCATGCAACTTCTCACTAATGCTGTGGAGGCTTCGAGGCAGCAACTACATGCATGCCGAGCAAATCAAGGATCAAGGCCTGTTCTTGAA…
533	DT570386	samual yang, 2006	0 to 3 dpa	homeodomain transcription factor (KNAT7)	f	initiation	DT570386																			CTTTTCCAATTCTCTCAAAACTCTCCCATCAAACACGTTTCTTACAGTAACTCAGTACTCGTAATAATTTCTTACCTTTTTCACTTATGCTTCAATAATACAAATTTCTCTATAAAAACAACCATGAATCCATAATCATCCAGGCGCAGTCGATTTGGCTACATTCATGTCGTTTCACCACAACCACCTTTCCTCCCAAGACCTTCCTCTCCATCCTCACTTCGCCGACCACCACCACCACCAACGACAACCGGCGCAATTTCCGGAAACCGGCGGTCCCAATTGGTTAAACGCCGCCCTCCTCCGTTCGGAGCAGACTCAGCCACCACCGCAGCCCCACGGTGATCATTTTTCTGATCACCCGAGCTTCCTCAACCTTCATATTGCGGAAACTGTTTC…
534	DT572433	samual yang, 2006	0 to 3 dpa	PHD finger transcription factor	f	initiation	DT572433																			GTTTCTCGTCAGTTGTTCAATTGGAAGGTTTTACCCTGCTCTTTGGTTTCTAAGGCTGCTAGGCAAGGTGGAGGCAAAAAGATACCTGGCATACTCTATCCCGAGAGTTCAGATTTTGCAAAGAGAAGCAGATCTATTGCATGGCGAGCTGCTGTTGAGTCATCAACTAGTATAGAACAACTCGCTTTCCAGGTAAGAGAACTTGATTCAAACATTAGGTGGGATGACGCTGAAAACACACATCCTCTCCCTACCTTACCTAAGGACTTTAAGAAATCAATTAGACTATTCAAGAAATGTGTTGTGCGCCGAAAATCCATAGAGACAGATGTGGTGAAGTATCTTCTTGATTTTGGGAAGAGGAGAATCATCCCTGAAATTGTCAAAAGATATGGGACT…
535	DT572624	samual yang, 2006	0 to 3 dpa	TCP family transcription factor,	f	initiation	DT572624																			CGTTTCATTAAAGCCCACAAAAGCGGAGACTGATTTTTACCAAGCGACTGCGAATTCAGACATCGTTATTTACTACTACAACAACAACTCCGGCAAGAATAACGAAGAAACAAACCACACAAAGAAAAAAAGAAACCAAAAATGGATTCCCAAACTCAATCAGTGGACCAACAACAACAGGAAGAAGAAAATGAACAAAGACCCTTCCTCCCAGAAAATGCAGAAGAAGGTGGACCCACTTCTCTACAACAGTCCAAGAAACGACGCCGTTATAAGGGCGATCGCCACATCAAAGTAGAAGGTCGTGATCGGCGGATCAGGATACCTTTAACCTGCTGTTCCGGTCTATTCCGCTTGACCCGGGAAATGGGTCACCGAACCAACGGCGGAACCATTCAA…

## Sheet: Sheet2
14	tf
20	tf
118	tf
183	tf
189	tf
210	tf
435	tf
476	tf
750	tf
849	tf
1145	tf
1405	tf
2067	tf
2123	tf
2225	tf
2552	tf
3301	tf
4285	tf
4937	tf
5070	tf
5244	tf
12886	tf
12954	tf
12983	tf
13003	tf
13003	tf
13182	tf
13243	tf
