# Supplementary material for: Polyploidization Altered Gene Functions in Cotton (Gossypium spp.)
Source: PLoS One. 2010 Dec 16;5(12):e14351. doi: 10.1371/journal.pone.0014351 (PMC3002935; doi:10.1371/journal.pone.0014351)
Supplement: Supplemental Table S2 — (0.13 MB XLS) [file pone.0014351.s003.xls]

## Sheet: 499 contig list
Number	Contig name	# clones	# markers	Contig length	#. chromosomes	Chromsome specific (yes or no)	Sub-genome (At, Dt, D)	Chromosome name	Marker name
1	ctg00002	22	2	434	2	no	shared	12,26	PAR01C06	GhTUB1(no-hit)
2	ctg00006	20	2	486	2	no	shared	11,26,	GA__Ec0024C07	MUSB1197
3	ctg00007	26	5	630	1	yes	dt	24	NAU1262	P3B04	P3B06(no-hit)	P3B08	P3B01(Gate1CA10-chr.24)
4	ctg00008	17	1	784	2	no	at	3,12,	GA__Ea0003M18
5	ctg00009	16	1	444	1	yes	at	11,	NAU1014
6	ctg00010	16	8	525	5	no	shared	2,12,15,19,26	NAU1237	GA__Ec0025H12	NAU895	pAR0941	A1252	BNL3368
7	ctg00012	23	6	896	6	no	shared	2,10,12,18,21,26	NAU895	A1252	PAR0101	P3C08	MUSB0596a	MUSB0596b
8	ctg00013	21	1	315	1	yes	at	12,	GA__Ea0004N11
9	ctg00014	27	7	213	6	no	shared	5,12,19,21,22,26	PAR0101	GA__Ec0025H12	A1459	GA__Ea0001B12	FDD-PCR-06(NAU3574-chr10,20)	GhMYB109-R2R3
10	ctg00015	56	2	168	1	yes	at	7	GA__Ea0018N20	FDD-PCR-03
11	ctg00017	20	3	87	2	no	dt	26,D1	pAR0051	GA__Ea0004E07	GhTUB1(no-hit)
12	ctg00018	16	1	493	1	yes	at	3,	NAU884
13	ctg00019	121	32	434	12	no	shared	2,3,7,9,10,12,13,14,15,17,18,26	GA__Eb0041F12	PAR03-20	GA__Ec0027G02	NAU921	A1111	GA__Ea0029C08
14	ctg00020	127	36	203	13	no	shared	1,3,5,12,13,15,16,17,18,20,21,22,26	GhMYB109-R2R3	PAR0354	pAR0019	BNL4059	GA__Ec0028B03	PAR1-19
15	ctg00021	24	1	654	1	yes	at	12,	GA__Ea0004N11
16	ctg00024	18	1	756	1	yes	at	12,	GA__Ec0027G02
17	ctg00026	124	1	210	1	yes	at	7,	NAU1048
18	ctg00041	23	2	794.5	1	yes	dt	23	Gate4BD06	Gate4BC12
19	ctg00046	20	0	595	na	no	na	99, checked	P2G12
20	ctg00053	25	3	668	1	yes	at	5	P1E01	P2D01	GA__Ea0004K21f
21	ctg00069	21	1	577.5	1	yes	dt	23	NAU5189
22	ctg00072	16	3	507	1	yes	na	99,checked	P3F05(no-hit)	OSH-0836(08)(no-hit)	OSH-0161(02)
23	ctg00085	19	1	357	1	yes	at	2	P1B03		GA__Ea0004G22f-chr.02
24	ctg00096	18	na	696.5	na	na	na	99, checked	DT549897
25	ctg00097	20	na	675.5	2	no	shared	12, 26	DT574405
26	ctg00103	17	1	756	1	yes	na	99, checked	P2A03(no-hit)
27	ctg00118	16	1	553	1	yes	dt	23	GhMYB109-R2R3	W05-chr.23
28	ctg00126	20	1	535	1	yes	at	10	Ay189972(GA__Ea0001J07f-chr.10)	GA__Ea0001J07f-chr.10
29	ctg00135	19	na	486.5	na	na	na	99, checked	DT557365
30	ctg00150	19	na	686	na	na	na	99,checked	DT569731
31	ctg00171	20	6	640	1	yes	at	3	P2F01-(GA__Ea0004I09f-chr.03,coau0001F16-chr.03, GA__Ea0002L07-chr.03)	P3E07(no-hit)	P2F03(no-hit)	P3E08	P2F02	P3E11(no-hit)
32	ctg00173	16	1	598	1	yes	at	3,	GA__Ec0024B10
33	ctg00183	34	28	381	14	no	shared	1,2,5,8,11,13,14,15,16,17,20,22,23,26	GA__Eb0042K16	NAU751	NAU1119	GA__Eb0041F12	PAR03-20	NAU1215
34	ctg00189	26	3	168	3	no	shared	5, 11, 19	ACT08(NAU3811-2700-chr.11)	GaRDL1(PAR0065-chr5/19)(PAR0065-chr.05, PAR0065-chr.19)	GaMYB109
35	ctg00210	70	15	210	9	no	shared	1,2,3,6,7,12,15,17,D3	RDL1(PAR0065-chr5/19)-P3	FDD-PCR-05(no-hit)	PAR03-20	ACT5	ACT13	ACT8(NAU3811-chr.11)
36	ctg00211	385	2	262	1	yes	na	99, checked	P1E04(no-hit)	OSH-1015(10)
37	ctg00220	11	na	381.5	na	na	na	99,checked	ON003F1
38	ctg00221	11	1	248	1	yes	at	12,	GA__Ea0001E06
39	ctg00227	11	2	280	1	yes	at	8	NAU1037	P3C04
40	ctg00234	12	5	304	6	no	shared	6,12,13,14,18,26,	NAU1301	NAU1151	PAR0563	Gate3AH03	NAU998
41	ctg00235	11	1	273	1	yes	at	7,	NAU1048
42	ctg00244	19	1	619	1	yes	na	99, checked	P3E12
43	ctg00245	15	1	556	1	yes	dt	20,	NAU1280
44	ctg00254	12	1	448	2	no	shared	10, 20	FDD-PCR-06(NAU3574-chr10,20)
45	ctg00258	14	1	416	1	yes	dt	15,	GA__Ec0026F09
46	ctg00264	17	1	500	2	no	shared	12,19,	GA__Ea0001B12
47	ctg00268	17	1	553	1	yes	na	99, checked	GhTUB1(no-hit)
48	ctg00270	18	2	525	2	no	shared	14,16,	GA__Eb0041L23	GA__Eb0042K16
49	ctg00279	14	1	280	3	no	DD	D11, D12, D13	GA__Ea0001K07
50	ctg00283	11	1	392	1	yes	dt	26	NAU3271
51	ctg00318	13	1	231	1	yes	at	9,	GA__Ec0027F07
52	ctg00348	12	1	434	1	yes	na	99, checked	P1H05(no-hit)
53	ctg00355	14	1	801	3	no	shared	12,22,26,	GA__Ea0001H21
54	ctg00364	12	2	388	1	yes	DD	D1	PVNC091	FDD-PCR-10(no-hit)
55	ctg00365	13	2	283	1	yes	dt	23	GA__Ec0027G07	P3B05
56	ctg00367	11	2	322	2	no	dt	15,D2	OSH-0836(08)(no-hit)	GA__Ea0004B14
57	ctg00379	11	1	546	1	yes	at	2,	GA__Ec0025A02
58	ctg00380	12	1	224	1	yes	at	11,	NAU1014
59	ctg00397	17	1	931	1	yes	dt	26	pGH592
60	ctg00401	12	1	416	1	yes	na	99, checked	P2E04(no-hit)
61	ctg00417	11	3	266	2	no	shared	9,15	NAU1360	pAR0941	GhRac1
62	ctg00422	11	1	371	1	yes	na	99, checked	FDD-PCR-04(no-hit)
63	ctg00426	11	1	483	1	yes	at	8	myb2
64	ctg00435	13	5	521	2	no	at	7, 11	ACT07(NAU3811-chr.11)(NAU3811-2700-chr.11)	ACT8(NAU3811-chr.11) (NAU3811-2700-chr.11)	ACT11 (NAU3811-2700-chr.11,GA__Ea0018N20f-chr.07)	CFE1	GaMYB109
65	ctg00436	20	1	574	2	no	at	7,12,	GA__Ec0026C04
66	ctg00438	12	2	245	2	no	DD	D8,D10,	GA__Ea0004J13	GA__Ea0004J05
67	ctg00451	14	1	371	1	yes	at	12,	GA__Ea0001E15
68	ctg00458	11	1	248	1	yes	na	99, checked	AF072406-CFE3
69	ctg00459	13	2	378	1	yes	dt	17	P1D11(no-hit)	P1E02(Gate1BE07-chr.17)
70	ctg00465	22	3	1540	3	no	shared	12,22,26,	BNL2495	pGH592	GA__Ea0001H21
71	ctg00476	12	11	647	4	no	shared	4,5,12,16	BNL4059	GA__Eb0042K16	GA__Ec0028B12	GA__Ea0001D07f	Coau0004K03	GA__Ec0028B06f
72	ctg00478	12	2	213	1	yes	dt	18	P1F09(MUSS603-chr.18)	OSH-0836(08)(no-hit)
73	ctg00490	14	1	392	1	yes	at	3	MUCS282
74	ctg00496	14	6	381	5	no	shared	3,6,12,14,23	NAU1301	NAU1151	GA__Ea0004N06	NAU943	FDD-PCR-03	FDD-PCR-09(no-hit)
75	ctg00497	13	3	199	1	yes	dt	26	pGH592	BNL2495	GhRac1
76	ctg00502	11	1	346	1	yes	at	5,	TMB0131
77	ctg00517	16	1	707	1	yes	dt	15,	GA__Ec0026F09
78	ctg00518	13	1	374	1	yes	na	99, checked	P1H02(no-hit)
79	ctg00523	13	1	385	2	no	shared	5, 20	P2A05(PAR0131-chr.05, Gate1DF08-chr.20)	PAR0131-chr.05	Gate1DF08-chr.20
80	ctg00561	12	1	504	1	yes	at	11,	NAU1148
81	ctg00565	17	na	444.5	na	NA	na	99,checked	DT569731
82	ctg00569	13	1	392	1	yes	dt	17	P1E02(Gate1BE07-chr.17)	Gate1BE07-chr.17
83	ctg00649	11	1	122	1	yes	dt	16,	GA__Ec0023A09
84	ctg00654	15	2	287	1	yes	dt	21	Unig24B07	DT551670
85	ctg00674	12	3	455	2	no	shared	2,25,	GA__Ec0022A07	GA__Ec0025A02	GA__Ec0006D09
86	ctg00684	22	2	861	3	no	at	3,4,12,	GA__Ea0003M18	BNL3835
87	ctg00687	11	2	336	2	no	at	7,12,	GA__Ea0018N20	PGH724
88	ctg00689	11	2	301	2	no	dt	25,D7,	GA__Ea0001K18	GA__Ec0022A07
89	ctg00691	14	1	430	2	no	dt	15,D2,	GA__Ea0004B14
90	ctg00698	13	2	462	1	yes	dt	17, D12	GA__Ea0001L05	P1E03(Gate1BE07-chr.17)
91	ctg00728	11	1	808	1	yes	at	8,	NAU1037
92	ctg00745	13	2	273	1	yes	na	99, checked	P2E04(no-hit)	GhTUB1(no-hit)
93	ctg00748	11	2	360	2	no	shared	8,18	P2E01(Gate3DA02-chr.18, GA__Ea0003B04f-chr.08)	P2G07
94	ctg00750	12	5	507	4	no	shared	5,6, 11, 19	ACT07(NAU3811-chr.11)(NAU3811-chr.11)	GhGLP1(pAR10H09-chr.06)	GaRDL1(PAR0065-chr5/19)(PAR0065-chr.05/19)	FDD-PCR-08	RDL1(PAR0065-chr5/19)		GA__Ea0018N20	pGH829	PAR3-21	NAU895	A1252	NAU1151	A1126	NAU943	GA__Ea0003M07
95	ctg00770	11	3	367	1	yes	at	12,	MUSB0846a	MUSB0846b	MUSB0846c
96	ctg00776	11	4	651	3	no	shared	12,26,D1,	PVNC091	A1252	PAR0218	G1061
97	ctg00778	11	9	350	5	no	shared	7,10,12,19,26,	NAU1041	GA__Ec0027G02	NAU921	PAR04A05	A1740	NAU986
98	ctg00788	11	4	367	3	no	shared	12,14,23	GA__Ea0004N06	NAU1301	FDD-PCR-03	FDD-PCR-09(no-hit)
99	ctg00801	11	3	434	2	no	at	2,D7	GA__Ea0001K18	GA__Ec0025A02	P3F02
100	ctg00822	12	1	297	1	yes	na	99, checked	P2F06
101	ctg00849	9	10	294	3	no	shared	11,12,26	GA__Ea0001D07f	GA__Ea0021C08	NAU1278	GA__Ec0022H11	BNL3599	A1210
102	ctg00881	13	1	213	1	yes	DD	D12,	GA__Ea0001L05						PAR04A05	NAU1041	G1061	GA__Ea0018N20	NAU1301	GA__Ec0025C10	A1453	NAU895	pAR0941	NAU1035	pAR0051	pAR1004	PAR04-14	PAR10F10	PAR10F12	GA__Ea0004K20	PAR01C06	GA__Ea0001N18	PGH724	PAR0563	Gafb28I12	Gate1AB09	GhTUB1(no-hit)-differ	BG447133	GhTUB1(no-hit)-pay	FDD-PCR-03
103	ctg00893	8	na	322	na	NA	na	99,checked	DT569731
104	ctg00899	7	5	234	3	no	shared	2,12,19	NAU895	A1252	GA__Ea0001B12	AF153505	FDD-PCR-06(NAU3574-chr10,20)
105	ctg00907	6	19	185	12	no	shared	3,4,5,6,7,12,16,21,23,24,26,D1	NAU1158	NAU1366	GA__Ea0029C08	NAU1372	pAR0855	GA__Ea0004D22	RDL1(PAR0065-chr5/19)
106	ctg00950	10	1	385	1	yes	na	99, checked	GhTUB1(no-hit)
107	ctg00968	12	1	266	2	no	at	9,12,	GA__Ea0004L06
108	ctg00969	10	3	451	2	no	shared	8,26	PGH737	NAU1369	AF153505
109	ctg01018	9	2	259	3	no	shared	12,22,26,	pGH592	GA__Ea0001H21					PAR0807	NAU1272	NAU1237	GA__Ec0025H12	PAR0177	GA__Ec0028B06f	GA__Ea0004N11	pVNC164	A1210
110	ctg01065	10	2	269.5	2	no	shared	5,19	PAR01D02	PAR01C07
111	ctg01066	10	1	206.5	2	no	shared	5,19	PAR0065
112	ctg01084	7	3	273	3	no	at	5,6,7,	NAU1127	NAU1272	NAU1362
113	ctg01088	9	2	308	1	yes	dt	17	GhTUB1(no-hit)	Gate1BE07-chr.17
114	ctg01091	11	1	514	2	no	at	6,12,	NAU1151
115	ctg01093	5	1	220	1	yes	na	99, checked	OSH-0836(08)(no-hit)
116	ctg01095	8	6	276	5	no	shared	12,19,21,25,26,	BNL4059	pGH829	A1252	PAR0101	GA__Ea0001B12	GA__Ec0006D09
117	ctg01109	8	2	269	3	no	shared	6,12,26,	NAU915	NAU905
118	ctg01132	6	20	315	8	no	shared	5,12,13,16,18,22,26,D10	NAU751	GA__Ec0028B12	pGH592	pGH711	PAR04A05	GA__Ec0026G02
119	ctg01145	5	7	266	4	no	shared	7,9,12,26	NAU1360	NAU1048	P2H09	P2H10	GhHOX3(no-hit)	NAU1301
120	ctg01152	5	4	231	4	no	shared	1,5,7,15	NAU1003	NAU1305	A1126	AF153503
121	ctg01154	14	2	325	2	no	shared	4,17,	NAU1267	PAR03-20
122	ctg01194	6	2	252	1	yes	at	7	GA__Ea0018N20	Ay189971
123	ctg01217	8	2	175	3	no	shared	12,22,26,	GA__Ea0004N13	NAU915
124	ctg01241	6	2	259	1	yes	na	99, checked	P3F05(no-hit)	OSH-0836(08)(no-hit)
125	ctg01256	6	2	213	3	no	shared	13,18,20,	NAU904	GA__Ea0004K20
126	ctg01264	5	1	245	1	yes	na	99, checked	GhTUB1(no-hit)
127	ctg01284	10	1	301	1	yes	na	99, checked	P1H02(no-hit)
128	ctg01289	8	6	374	5	no	shared	7,10,12,13,18	NAU921	GA__Ea0018N20	NAU1301	GA__Ea0004K20	GA__Ea0001N18	BG447133
129	ctg01301	7	5	311	2	no	at	10	GA__Ea0001K18(chr.d7)	GA__Ea0004I24(chr.d8)	P2D08(GA__Ea0004N12f-chr.10, GA__Ea0003D09f-chr.10, GA__Ea0003N05f-chr.10)	GA__Ea0004J05	P2D07
130	ctg01304	8	4	273	3	no	shared	5, 6, 19	pCKE6(NAU828-chr.05, NAU2128-chr.06,NAU1042-chr.19)	NAU828-150-chr.05	NAU2128-chr.06	NAU1221
131	ctg01316	9	14	280	9	no	shared	7,10,12,13,17,18,19,20,26,	PAR03-20	GA__Ec0027G02	NAU921	GA__Ea0029C08	PAR04A05	G1061
132	ctg01329	10	1	357	1	yes	na	99, checked	P3E01
133	ctg01359	7	1	266	2	no	dt	15,D2,	GA__Ea0004B14
134	ctg01368	6	3	266	2	no	shared	5, 20	P2A05(PAR0131-chr.05, Gate1DF08-chr.20)	PAR0131-chr.05	Gate1DF08-chr.20
135	ctg01393	7	4	266	3	no	shared	4,12,26,	NAU869	NAU1274	A1524	PXP2-75
136	ctg01395	10	1	196	1	yes	dt	15,	GA__Ec0026F09
137	ctg01405	9	1	245	1	yes	na	99, checked	GhHOX3(no-hit)
138	ctg01442	7	2	262	3	no	shared	12,22,26,	BNL2495	GA__Ea0001H21
139	ctg01445	8	5	252	4	no	shared	3, 14, 19, 24	P2F11(MUSS250-chr.03, NAU2960-chr.14,Gate4AA02-chr.19, NAU2439-chr.24)	MUSS250-chr.03	Gate4AA02-chr.19	NAU2439-chr.24	NAU2960-chr.14
140	ctg01481	5	1	192	3	no	DD	D11, D12, D13	GA__Ea0001K07
141	ctg01485	10	1	217	1	yes	na	99, checked	OSH-0836(08)(no-hit)
142	ctg01528	6	2	178	3	no	at	9,12,13,	BNL1707	NAU1237
143	ctg01529	10	na	308	na	no	na	99,checked	DT572873
144	ctg01537	7	2	227	2	yes	DD	D2	GA__Ea0002J12	P1H02(no-hit)
145	ctg01560	6	1	234.5	1	yes	dt	21	NAU3889
146	ctg01603	8	1	224	1	yes	at	11,	GA__Ea0004F14
147	ctg01607	6	3	339	1	yes	dt	25	P2F03(no-hit)	OSH-0954(09)	TMB0508
148	ctg01635	9	2	206	1	yes	at	4	OSH-0326(11)(GA__Ec0028H09-chr.04)	GA__Ec0028H09-chr.04
149	ctg01643	9	1	245	2	no	at	9,12,	GA__Ea0004L06
150	ctg01651	7	1	196	1	yes	dt	26,	GA__Ec0025H12
151	ctg01661	9	1	346	1	yes	dt	26,	GA__Ec0025H12
152	ctg01664	7	3	262	2	no	at	7,12,	NAU1048	GA__Eb0043P17	GA__Ea0004B21
153	ctg01702	9	3	248	3	no	at	5,9,12,	NAU1360	NAU1137	BNL4059
154	ctg01705	6	1	182	1	yes	at	11,	GA__Ea0004F14
155	ctg01750	10	2	469	1	yes	na	99, checked	P3F05(no-hit)	GhTUB1(no-hit)
156	ctg01784	10	4	451	2	no	at	12,D1	PVNC091	FDD-PCR-03	FDD-PCR-09(no-hit)	NAU1301
157	ctg01790	10	15	364	9	no	shared	7,10,12,13,17,18,19,20,26,	NAU1041	PAR03-20	GA__Ec0027G02	NAU921	GA__Ea0029C08	PAR04A05
158	ctg01791	9	1	189	1	yes	na	99, checked	OSH-0836(08)(no-hit)
159	ctg01805	7	7	315	1	yes	shared	3, 5, 19	RDL1(PAR0065-chr5/19)	P2H03(no-hit) (no-hit)	P2G01(NAU796-chr.03)	P2E07(nohit)	P2E03(nohit)
160	ctg01821	10	6	381	2	no	shared	8, 18	P1G05(GA__Ea0004N17f-chr.08, MUCS267-chr.18)	P1C03(nohit)	P3F05(no-hit)	P1F04(no-hit)	P2H03(no-hit)	P3E07(no-hit)
161	ctg01858	9	1	402.5	1	yes	dt	24	A1197
162	ctg01911	12	4	577	5	no	shared	3,7,8,16,20,	NAU882	PXP4-66	NAU1037	A1182
163	ctg01941	6	1	178	1	yes	at	11,	GA__Ea0004F14
164	ctg01957	6	2	248	2	no	at	1,13,	GA__Ea0004D24	GA__Ea0004D24f
165	ctg01991	8	59	360	21	no	shared	2,3,4,5,6,7,10,12,13,14,15,16,17,18,19,20,21,22,23,26, D3	NAU1246	Unig28B06	pGH829	PGH724	pGH711	PAR10F12
166	ctg02006	7	1	318	1	yes	at	10,	NAU921
167	ctg02016	5	1	185	1	yes	at	6,	GA__Ec0022H08
168	ctg02030	7	1	409	1	yes	at	8,	NAU1037
169	ctg02033	6	3	304	4	no	shared	12,13,18,26,	PAR04A05	GA__Ea0004K20	PAR01C06
170	ctg02065	9	1	217	1	yes	at	8,	NAU1037
171	ctg02067	19	2	875	2	no	shared	5, 19	GhMYB109-F	GaRDL1(PAR0065-chr5/19)
172	ctg02072	8	5	241	3	no	at	5,7,12	GA__Ea0018N20	NAU1127	NAU1301	PGH724	Ay189971
173	ctg02077	6	1	276	1	yes	na	99, checked	P3E03(no-hit)
174	ctg02088	6	2	255.5	1	yes	dt	23	Gate4BD06	Gate4BC12
175	ctg02102	6	5	325	3	no	at	11,12	GA__Ec0028B12	pGH711	GA__Ea0004F14	GhRac1	GhTUB1(no-hit)-pay
176	ctg02108	7	2	206	1	yes	DD	D1,	NAU1035	PVNC091
177	ctg02123	7	2	308	2	no	shared	5, 19	RDL1(PAR0065-chr5/19)-P3	FDD-PCR-05(no-hit)
178	ctg02140	9	2	332	2	no	shared	8, 18	P1F11(no-hit)	P1G05(GA__Ea0004N17f-chr.08, MUCS267-chr.18)
179	ctg02175	11	1	462	1	yes	dt	17	P1E02(Gate1BE07-chr.17)
180	ctg02194	9	3	248	2	no	shared	12,26,	GA__Ec0028B12	GA__Ea0002M12	G1155
181	ctg02209	7	2	710	1	yes	dt	21	NAU984	ACT13
182	ctg02225	9	15	255	7	no	shared	5,19,24,D9, D10, D11	NAU911	AF072404-CFE1	GA__Ea0001K18	GA__Ea0001K20	GA__Ea0004J13	GA__Ea0004J17
183	ctg02226	16	1	304	1	yes	dt	24,	NAU1197
184	ctg02235	6	1	269	1	yes	na	99, checked	GhTUB1(no-hit)
185	ctg02271	10	1	220	1	yes	dt	18	P1F09(MUSS603-chr.18)
186	ctg02293	11	na	371	na	na	na	99,checked	DT546482
187	ctg02314	10	3	980	3	no	shared	12,14,23	GA__Ea0004N06	Gate3CC01	FDD-PCR-09(no-hit)
188	ctg02366	7	10	304	7	no	shared	5,6,8,12,20,22,26,	NAU1277	NAU904	NAU1037	NAU1272	PGH737	GA__Ea0004N11
189	ctg02376	5	1	164	2	no	shared	5, 20	P2A05(PAR0131-chr.05, Gate1DF08-chr.20)
190	ctg02406	10	1	567	1	yes	na	99, checked	GhTUB1(no-hit)
191	ctg02416	9	1	336	2	no	shared	12,26,	NAU915
192	ctg02442	8	1	206.5	1	yes	dt	21	myb6
193	ctg02490	5	2	234	2	no	shared	12,24,	NAU1262	CIR272
194	ctg02496	6	1	178	1	yes	at	12,	GA__Ea0001E06
195	ctg02503	9	3	189	3	no	shared	12,22,26,	pGH592	GA__Ec0028G04	GA__Ea0001H21
196	ctg02506	9	1	441	1	yes	at	3,	GA__Ec0028F06
197	ctg02536	7	3	294	1	yes	at	4	P3B03	OSH-0321(12)(no-hit)	OSH-0326(11)(GA__Ec0028H09-chr.04)
198	ctg02552	6	15	227	7	no	shared	5,12,19,24,D9, 10, D11	NAU1042	AF072404-CFE1	GA__Ea0001K20	GA__Ea0004J13	GA__Ea0004J17	GA__Eb0043P17
199	ctg02554	7	1	259	1	yes	dt	20,	NAU1290
200	ctg02592	6	48	168	13	no	shared	2,3,4,5,7,8,9,11,12,13,14,21,26	GA__Eb0041F12	NAU1267	NAU1215	BNL4059	GA__Ec0027F05	NAU1158
201	ctg02602	8	1	294	2	no	at	3,12,	GA__Ec0024C11
202	ctg02640	10	1	234	1	yes	na	99, checked	P2C10(no-hit)
203	ctg02653	15	4	325	5	no	shared	3,12,15,17,25,	NAU1278	A1583	NAU943	GA__Ec0022A07
204	ctg02659	11	1	206	1	yes	na	99, checked	GhTUB1(no-hit)
205	ctg02662	6	5	318	4	no	shared	6,20,D1, D5	GA__Ea0001M22	P2H01	FDD-PCR-10(no-hit)	TMB1740	TMB1838
206	ctg02683	5	1	182	1	yes	na	99, checked	GhTUB1(no-hit)
207	ctg02704	7	4	269	3	no	shared	11,12,16	GA__Ec0022H11	GA__Ea0028I12	GA__Eb0042K16	P3C09
208	ctg02712	6	2	290	1	yes	shared	9, 12, 26	GA__Ea0004N11-chr12	P3C09(chr9)	Gate4CG06-chr.26
209	ctg02722	5	1	199	2	no	at	7,12,	GA__Ec0026C04
210	ctg02746	5	2	224	1	yes	na	99, checked	FDD-PCR-10(no-hit)	FDD-PCR-09(no-hit)
211	ctg02752	9	1	350	1	yes	na	99, checked	P2E09 (no-hit)
212	ctg02758	13	5	371	3	no	shared	5,12,26	Coau0004K03	PGH724	Gafb28I12	GA__Ec0025H12	P2G03(no-hit)
213	ctg02769	7	1	276	1	yes	at	10,	GA__Ea0001N18
214	ctg02811	8	2	294	1	yes	na	99, checked	P3A05(no-hit)	P3A07(no-hit)
215	ctg02825	5	1	259	1	yes	at	12,	GA__Ea0001J23
216	ctg02848	8	1	455	3	no	shared	13,23,D6,	GA__Ea0002D05
217	ctg02855	7	2	486	4	no	dt	25,D11, D12, D13,	GA__Ea0001K07	GA__Ec0022A07
218	ctg02877	7	1	189	1	yes	dt	26,	GA__Ec0024C07
219	ctg02892	6	1	224	1	yes	na	99, checked	FDD-PCR-04(no-hit)
220	ctg02902	7	1	210	1	yes	na	99, checked	OSH-0836(08)(no-hit)
221	ctg02909	5	2	245	2	no	at	7,12,	NAU1362	A1252
222	ctg02916	9	1	210	1	yes	at	6,	GA__Ec0027A10
223	ctg02971	7	1	231	1	yes	na	99, checked	P1E07(no-hit)
224	ctg02972	10	4	392	3	no	shared	6,12,14	NAU1301	NAU998	fb-B6	NAU1151
225	ctg02982	11	1	721	2	no	at	9,12,	GA__Ea0004L06
226	ctg03047	8	1	231	1	yes	at	11,	GA__Ea0004F14
227	ctg03154	8	3	385	4	no	shared	12,13,18,26,	PAR04A05	GA__Ea0004K20	PAR01C06
228	ctg03181	7	6	528	3	no	shared	12,21,26,	G1061	GA__Ec0028B12	pGH592	A1252	pAR0051	PAR0101
229	ctg03247	10	1	245	2	no	at	9,12,	GA__Ea0004L06
230	ctg03253	9	7	364	5	no	shared	12,22,24,26,D1,	pGH592	GA__Ec0028G04	GA__Ea0001H21	NAU1197	NAU891	BNL2495
231	ctg03254	5	1	196	1	yes	na	99, checked	GhTUB1(no-hit)
232	ctg03261	8	6	360	3	no	shared	11,12,16	P3H03	GA__Eb0043P17	PXP2-79	GA__Eb0042K16	GA__Ea0004F14	P2H04
233	ctg03301	12	4	766	2	yes	DD	D7	GA__Ea0001K18	P3E03(no-hit)	GhMYB109-R2R3	P2C10(no-hit)
234	ctg03306	5	4	199	3	no	shared	12,14,23	NAU1301	GA__Ea0004N06	FDD-PCR-03	FDD-PCR-09(no-hit)
235	ctg03313	10	1	364	2	no	at	6,12,	NAU1151
236	ctg03340	5	2	266	2	no	dt	26,D5,	pGH625	GA__Ec0028D04
237	ctg03345	6	1	224	2	no	at	3,12,	GA__Ea0003M18
238	ctg03351	10	2	637	1	yes	dt	14	P2E11(no-hit)	P2F02(NAU803-chr.14)
239	ctg03369	7	1	199	1	yes	dt	20,	NAU1290
240	ctg03377	17	3	1116	1	yes	na	99, checked	P1H07(no-hit)	P1H06(no-hit)	P2B06(no-hit)
241	ctg03387	6	2	308	1	yes	na	99, checked	P3F05(no-hit)	OSH-0836(08)(no-hit)
242	ctg03417	5	3	224	3	no	shared	10,12,26,	NAU921	PAR04A05	PAR01C06
243	ctg03428	8	1	290	1	yes	dt	17	P1E02(Gate1BE07-chr.17)
244	ctg03442	6	1	192	1	yes	na	99, checked	P2G03(no-hit)
245	ctg03467	11	na	402.5	na	na	na	99,checked	DT558196
246	ctg03510	11	2	451	1	yes	dt	23,	GA__Ea0003I12	NAU1035
247	ctg03519	9	3	357	1	yes	dt	17	P1D11(no-hit)(no-hit)	P1E02(Gate1BE07-chr.17)	GhTUB1(no-hit)
248	ctg03529	8	1	224	1	yes	at	4	OSH-0326(11)(GA__Ec0028H09-chr.04)
249	ctg03545	5	1	290	1	yes	dt	24	P3B01(Gate1CA10-chr.24)
250	ctg03554	6	2	206	2	no	at	1,13,	GA__Ea0004D24	GA__Ea0004D24f
251	ctg03563	9	2	283	2	no	at	2,12,	GA__Ea0002J15	TMB1580
252	ctg03566	8	4	196	4	no	dt	26,D11, D12, D13	GA__Ea0001K07	GA__Ec0025H12	OSH-0326(11)(GA__Ec0028H09-chr.04)	OSH-0321(12)(no-hit)
253	ctg03583	8	8	710	8	no	shared	5,8,10,12,13,18,22,26,	NAU921	NAU1141	NAU1237	GA__Ec0006B09	GA__Ea0004K20	PAR01C06
254	ctg03654	9	1	374	1	yes	na	99, checked	GhTUB1(no-hit)
255	ctg03661	6	1	241	1	yes	na	99, checked	FDD-PCR-05(no-hit)
256	ctg03663	5	2	189	2	no	shared	9,15,	pAR0941	Gate1AB09
257	ctg03675	7	1	308	1	yes	dt	17	P1E02(Gate1BE07-chr.17)
258	ctg03694	6	2	311	2	no	shared	12,26,	GA__Ea0001I18	PAR03C01
259	ctg03702	7	2	311	1	yes	shared	10, 20	FDD-PCR-06(NAU3574-chr10,20)	NAU3574-chr.10/20
260	ctg03717	5	1	266	1	yes	at	12,	GA__Ec0028B12
261	ctg03786	5	1	248	2	no	dt	24	P3B01(Gate1CA10-chr.24)
262	ctg03840	5	1	161	1	yes	dt	16,	GA__Ec0006D05
263	ctg03869	12	1	476	1	yes	na	99, checked	P1H03(no-hit)
264	ctg03872	5	1	182	2	no	at	3,12,	GA__Ea0003M18
265	ctg03875	7	2	164	1	yes	na	99, checked	GhTUB1(no-hit)	GhTUB1(no-hit)
266	ctg03939	7	2	192	1	yes	at	6	TMB2504	P2A08(GA__Ec0022F08-chr.05)
267	ctg03963	5	6	259	2	no	at	3, 9	P1F11(no-hit)	P3H03(NAU796-chr.03)	P1H10(NAU796-chr.03)	P2G06	P2H04 (MUSS266-chr.09)	AF072405-CFE2(no-hit)
268	ctg03984	5	1	220	1	yes	na	99, checked	OSH-0836(08)(no-hit)
269	ctg03990	6	1	248	1	yes	na	99, checked	P2H05(no-hit)
270	ctg04005	8	1	346	1	yes	na	99,checked	P1H03(no-hit)
271	ctg04029	5	1	203	1	yes	at	12,	GA__Ec0028G04
272	ctg04057	6	1	154	2	no	at	9,12,	GA__Ea0004L06
273	ctg04074	5	7	182	5	no	shared	3, 14, 17, 19, 24	P2F11(MUSS250-chr.03, NAU2960-chr.14,Gate4AA02-chr.19, NAU2439-chr.24)	P3G09(no-hit)	P1E02(Gate1BE07-chr.17)	P1E04(no-hit)	P1H02(no-hit)	P1D12(no-hit)
274	ctg04129	8	1	206	1	yes	at	8,	NAU1037
275	ctg04166	6	10	199	8	no	shared	5,7,11,12,16,22,23,26,	BNL2495	PAR01C06	GA__Ea0003I12	NAU1035	pAR0051	PAR0887
276	ctg04200	13	1	171	1	yes	na	99, checked	P1H03(no-hit)
277	ctg04218	7	2	287	1	yes	na	99, checked	P3A07(no-hit)	P3A05(no-hit)
278	ctg04230	6	4	238	1	yes	at	9	NAU858	P3B03	TMB1758	TMB0071
279	ctg04235	6	4	346	4	no	shared	6,8,12,26,	NAU1209	NAU1037	NAU1151	NAU1274
280	ctg04274	8	1	378	1	yes	dt	26	G1005
281	ctg04285	6	4	287	3	no	shared	7,12,26	GA__Ea0018N20	PGH724	A1614	CFE1
282	ctg04323	5	2	164	1	yes	na	99, checked	GhTUB1(no-hit)	P2E04(no-hit)
283	ctg04330	9	6	472	3	no	at	7,10,12	GA__Ec0025D04	GA__Ea0018N20	GA__Ea0001N18	PGH724	Ay189972(GA__Ea0001J07f-chr.10)	P3C08
284	ctg04335	6	2	213	2	no	shared	16,20,	GA__Ec0022B09	GA__Ec0006D05
285	ctg04363	6	1	248	1	yes	DD	D12,	GA__Ea0001L05
286	ctg04377	6	2	311	1	yes	at	5,	TMB0131	TMB1282
287	ctg04397	7	2	287	1	yes	at	10	P1C08(GA__Ea0004L22f-chr.10)	P1C10(GA__Ea0003H05f-chr.10)
288	ctg04420	11	2	280	2	no	shared	14,16,	GA__Eb0041L23	GA__Eb0042K16
289	ctg04426	6	2	262	1	yes	na	99,checked	P1E01(no-hit)	FDD-PCR-07(no-hit)
290	ctg04427	7	2	388	3	no	shared	12,22,26,	pGH592	GA__Ea0001H21
291	ctg04452	6	3	287	3	no	at	4,5,12,	Coau0004K03	GA__Ea0004N11	GA__Ec0027B06
292	ctg04455	5	1	217	1	yes	na	99, checked	GhTUB1(no-hit)
293	ctg04474	5	3	252	2	no	at	2,D7	GA__Ec0025A02	P3F02	GA__Ea0001K18
294	ctg04516	10	1	392	1	yes	at	12,	GA__Ea0003C08
295	ctg04534	8	1	367	1	yes	dt	16,	GA__Eb0042K16
296	ctg04592	5	1	248	1	yes	at	9,	Gate1AB09
297	ctg04601	9	1	364	1	yes	at	10	Ay189972(GA__Ea0001J07f-chr.10)
298	ctg04651	6	1	518	1	yes	at	3,	MUSB1220a
299	ctg04672	5	1	224	2	no	shared	7,16,	PAR0887
300	ctg04685	5	1	448	1	yes	at	12,	GA__Ea0004M12
301	ctg04700	6	1	318	1	yes	DD	D12,	GA__Ea0001L05
302	ctg04750	5	1	224	1	yes	dt	24	P3B01(Gate1CA10-chr.24)
303	ctg04756	5	1	178	1	yes	dt	17	P3D10	Gate3BE03-chr.17
304	ctg04780	7	1	476	1	yes	na	99, checked	FDD-PCR-05(no-hit)
305	ctg04786	7	3	343	3	no	at	7,9,12,	NAU1048	NAU858	NAU1301				PAR0563
306	ctg04787	5	1	269	2	no	shared	11, 16	P3F07	P01_24-chr.11	P01_24-chr.16
307	ctg04830	5	1	189	1	yes	na	99, checked	FDD-PCR-04(no-hit)
308	ctg04840	6	1	227	1	yes	na	99,checked	P2C10(no-hit)
309	ctg04912	6	1	245	2	no	at	7,12,	GA__Ec0026C04
310	ctg04917	5	1	252	1	yes	dt	17,	GA__Ea0011P04
311	ctg04937	5	18	189	2	no	shared	12,26	PAR01D07	PAR03C01	M16-041	GaMYBB2(F1F1)	GaMYB109	GA__Ec0024C07
312	ctg04956	6	1	269	1	yes	na	99,checked	P1E07(no-hit)
313	ctg04964	5	1	192	1	yes	na	99,checked	P1H02(no-hit)
314	ctg04965	5	1	248	1	yes	DD	D7,	GA__Ea0001K18
315	ctg05000	5	1	224	1	yes	na	99,checked	P3F05(no-hit)
316	ctg05019	7	1	182	2	no	at	9,12,	GA__Ea0004L06
317	ctg05053	6	2	206	2	no	shared	1, 15	OSH-0836(08)(no-hit)	A__Ea0004O17(GA__Ea0004O17-chr.01, GA__Ea0004O17-chr.15)
318	ctg05059	6	3	269	1	yes	at	12	NAU1301	FDD-PCR-03	FDD-PCR-09(no-hit)				NAU1277	pGH565	NAU1272	GA__Ea0021C08	PGH737	pGH540	A1182	A1719	pVNC164	GhTUB1(no-hit)-pay	FDD-PCR-01	FDD-PCR-05(no-hit)	FDD-PCR-06(NAU3574-chr10,20)
319	ctg05070	5	2	206	1	yes	na	99,checked	GhHOX3(no-hit)	FDD-PCR-05(no-hit)
320	ctg05071	6	1	346	1	yes	na	99,checked	OSH-0836(08)(no-hit)
321	ctg05076	5	1	227	1	yes	dt	25,	GA__Ec0022A07
322	ctg05109	5	3	182	2	no	shared	12,16	GA__Eb0042K16	GA__Eb0042B23	P3C09
323	ctg05127	5	1	255	1	yes	na	99,checked	P3E02(no-hit)
324	ctg05133	7	1	399	2	no	shared	14,23,	GA__Ea0004N06
325	ctg05204	10	2	476	2	no	at	2,12,	NAU895	A1252
326	ctg05208	7	1	392	1	yes	at	1,	GA__Ec0022D06
327	ctg05220	10	1	276	1	yes	dt	24,	NAU1262
328	ctg05234	9	1	203	1	yes	na	99, checked	GhTUB1(no-hit)
329	ctg05244	27	2	213	2	no	shared	5,22	A1459	GhMYB109-F
330	ctg05364	5	1	322	1	yes	na	99,checked	P2B10 (no-hit)
331	ctg05390	7	2	308	2	no	at	6,12,	NAU1301	NAU1151
332	ctg05396	7	2	259	2	no	shared	1,19,	NAU1067	NAU911
333	ctg05433	6	4	297	2	no	at	1,12	GA__Eb0043P17	NAU1067	GA__Ec0023F10	GhGLP1
334	ctg05434	3	3	210	3	no	at	1,7	GA__Ea0018N20	CIR114	P3C08
335	ctg05443	5	1	444	2	yes	dt	17,D3,	GA__Ea0003M07
336	ctg05526	6	1	287	2	no	shared	10, 20	FDD-PCR-06(NAU3574-chr10,20)
337	ctg05544	6	1	255	1	yes	dt	16,	GA__Eb0042K16
338	ctg05550	7	1	252	2	no	at	4, 5	P2C05(PAR0543-chr.05,PAR08A12-chr.04)
339	ctg05589	6	6	280	3	no	at	11,12,13,	GA__Ea0001E06	GA__Ea0001D07f	PAR0244	P11-23	GA__Ec0022H11	GA__Ea0001I17
340	ctg05599	10	3	273	2	no	shared	3, 14	AF072405-CFE2(no-hit)	P2E07(nohit)	P2H11(GA__Ea0002L07-chr.03,NAU3913-chr.14)
341	ctg05678	6	1	241	2	no	shared	12,26,	NAU915
342	ctg05683	5	17	206	8	no	shared	3,8,9,10,12,13,18,19,	NAU1141	pGH711	A1111	pGH405	NAU1164	GA__Ea0004D22
343	ctg05696	12	1	280	1	yes	at	4,	GA__Ec0027B06
344	ctg05701	6	1	304	1	yes	dt	24	P3B01(Gate1CA10-chr.24)
345	ctg05731	7	2	276	1	yes	na	99, checked	GhTUB1(no-hit)	P2E04(no-hit)
346	ctg05737	7	1	500	1	yes	na	99, checked	P2H03(no-hit)
347	ctg05748	5	1	161	1	yes	na	99,checked	OSH-0836(08)(no-hit)
348	ctg05752	11	2	231	1	yes	dt	20	NAU1290	GhTUB1(no-hit)
349	ctg05764	8	2	206	3	no	shared	12, 14, 26	P1D05(Gate1CC07-chr.14)	BNL3816(12, 26)
350	ctg05791	7	1	185	1	yes	at	11	ACT8(NAU3811-chr.11)
351	ctg05806	5	1	192	1	yes	dt	24	P3B01(Gate1CA10-chr.24)
352	ctg05884	7	2	175	1	yes	na	99,checked	P2E07(nohit)	P2E11(no-hit)
353	ctg05907	8	1	252	1	yes	na	99,checked	P2C10(no-hit)
354	ctg05943	7	4	206	3	no	shared	12,14,23	NAU1301	GA__Ea0004N06	FDD-PCR-03	FDD-PCR-09(no-hit)
355	ctg05983	5	1	245	1	yes	at	12,	A1740
356	ctg06002	7	2	350	2	no	dt	22,D1,	PVNC091	GA__Ea0004N13
357	ctg06059	7	4	409	3	no	shared	12,22,26	pGH592	GA__Ec0028G04	GA__Ea0001H21	P3F05(no-hit)
358	ctg06358	5	1	339	2	no	dt	15,D2,	GA__Ea0004B14
359	ctg06604	5	1	259	1	yes	at	11	ACT8(NAU3811-chr.11)
360	ctg07247	5	2	350	1	yes	at	9,	NAU1360	TMB1395
361	ctg07487	5	10	283	7	no	shared	3,12,14,26,D1, D6, D12	GA__Ec0025G11	M16-041	Gate3CC01	PAR06E10	PAR0764	ACT3
362	ctg08058	7	1	364	1	yes	at	11,	NAU1148
363	ctg08450	5	3	203	4	no	shared	4,12,21,26,	PAR0101	GA__Ec0028B06f	GA__Ea0004B21
364	ctg08552	3	6	182	2	no	shared	3, 14	P2F01-(GA__Ea0004I09f-chr.03,coau0001F16-chr.03, GA__Ea0002L07-chr.03)	P3E07(no-hit)	P2F03(no-hit)	P3E08(NAU2336-215-chr.14,NAU2272-180-chr.14)	P2F02(NAU803-205-chr.14)	P3E11(no-hit)
365	ctg08720	5	6	129	5	no	shared	9,11,12,21,26,	GA__Eb0043P17	GA__Ec0028B12	A1252	PAR0101	GA__Ec0022H11	Gate1AB09
366	ctg08891	7	2	315	1	yes	at	10	GA__Ea0004N12f	GA__Ea0003D09f
367	ctg08898	4	1	245	1	yes	dt	26,	PAR0218
368	ctg09144	5	1	245	1	yes	dt	16	myb4
369	ctg10610	2	1	238	1	yes	dt	22,	GA__Ea0004N13
370	ctg10638	2	9	217	7	no	shared	1,2,7,12,17,26,D3	GA__Ea0018N20	A1453	CIR199	PAR01C06	NAU895	pAR0051
371	ctg11575	3	3	255	2	no	at	1,13	GA__Ea0004D24	GA__Ea0004D24f	P2D10
372	ctg12886	6	4	147	4	no	shared	5,6,22,23	NAU1272	A1459	GhMYB109-F	GA__Ea0003I12
373	ctg12951	26	2	245	1	yes	na	99,checked	P3C12(no-hit)	P3D04(no-hit)
374	ctg12954	6	2	378	2	no	shared	5, 19	RDL1(PAR0065-chr5/19)-P3	P1H02(no-hit)
375	ctg12956	3	1	133	1	yes	na	99, checked	GhTUB1(no-hit)
376	ctg12957	3	1	161	1	yes	na	99, checked	P1H05(no-hit)
377	ctg12962	3	1	147	1	yes	na	99,checked	P2F07 (no-hit)
378	ctg12963	3	1	182	1	yes	dt	17	P1E02(Gate1BE07-chr.17)
379	ctg12966	3	1	234	3	no	shared	5, 6, 19	pCKE6(NAU828-chr.05, NAU2128-chr.06,NAU1042-chr.19)
380	ctg12967	49	1	175	1	yes	na	99,checked	P2C03(no-hit)
381	ctg12968	2	1	192	1	yes	at	12,	G1263
382	ctg12969	2	1	234	1	yes	at	12,	NAU1301
383	ctg12973	2	1	185	2	no	at	3,12,	GA__Ea0003M18
384	ctg12975	2	1	227	1	yes	at	2,	GA__Ec0025A02
385	ctg12976	2	2	248	1	yes	at	6	NAU1272	FDD-PCR-06(NAU3574-chr10,20)
386	ctg12978	2	2	164	1	yes	na	99,checked	P1F11(no-hit)	P1E06(no-hit)
387	ctg12980	2	1	231	1	yes	dt	14	P1F02	Unig28C12-chr.14
388	ctg12983	2	4	161	2	no	shared	11, 21	ACT07(NAU3811-chr.11)	ACT10(PAR0260-chr.11, PAR0944-chr.21)	ACT14(PAR0260-chr.11, PAR0944-chr.21)	CFE1
389	ctg12984	2	3	220	1	yes	dt	23	P1D08(Gate2BD10-chr.23)	P1F11(no-hit)	P2B06(no-hit)
390	ctg12985	2	2	126	2	no	shared	12,16,	GA__Eb0042K16	GA__Eb0042B23
391	ctg12986	2	2	252	2	no	shared	8,17,	GA__Ea0011P04	NAU1037
392	ctg12987	2	3	129	1	yes	dt	14	P2E07(nohit)	P2E11(no-hit)	P2F02(NAU803-205-chr.14)
393	ctg12988	2	2	178	2	no	shared	12,26,	GA__Ec0025H12	A1210
394	ctg12989	2	2	220	3	no	shared	4, 20, 23	P3B04(GA__Ec0028H09-chr.04, Gate2DF07-chr.20, Gate1AA01-chr.23,Gate4AA11-chr.23)	OSH-0321(12)(no-hit)
395	ctg12990	2	2	192	1	yes	dt	15	GA__Ec0025B04	P3E12
396	ctg12991	2	2	171	3	no	DD	D11, D12, D13	P3F05(no-hit)	GA__Ea0001K07
397	ctg12992	2	4	269	3	no	shared	7,12,26,	GA__Ea0018N20	GA__Ec0025C10	A1453	PGH724
398	ctg12994	2	14	234	7	no	shared	2,7,10,12,13,18,26,	A1111	PAR04A05	GA__Ea0018N20	GA__Ec0025C10	A1453	NAU895
399	ctg12997	2	2	182	3	no	dt	21,D1, D6	GA__Ea0001I10	TMB2760
400	ctg12998	2	2	241	2	no	shared	20,22,	NAU1290	GA__Ea0004N13
401	ctg12999	2	2	178	1	yes	at	12,	NAU1237	NAU1278
402	ctg13000	2	2	262	2	no	shared	12,19,	NAU1237	NAU986
403	ctg13001	2	2	301	4	no	shared	16,20,21,26	G1261	FDD-PCR-06(NAU3574-chr10,20)
404	ctg13002	2	4	227	3	no	at	5,7,12,	GA__Ea0018N20	NAU1127	pGH829	PGH724
405	ctg13003	2	14	168	1	yes	dt	26	GA__Ec0024C07	PAR03C01	M16-041	G1005	ACT7	ACT8(NAU3811-chr.11)
406	ctg13008	2	2	259	2	no	shared	4, 23	P3B03(Gate1AA01-chr.23)	OSH-0326(11)(GA__Ec0028H09-chr.04)
407	ctg13009	2	9	231	5	no	at	5,9,11,12	NAU1137	GA__Ea0028I12	GA__Eb0042K16	NAU1360	GA__Eb0042B23	NAU1009
408	ctg13010	2	4	266	2	no	shared	15,18	GA__Ec0027E11	GA__Ec0025B04	P3H07	p3a02
409	ctg13011	2	12	157	4	no	shared	12,23,26,D4	pGH565	A1557	GA__Ea0001E06	GA__Ec0028G04	GA__Ea0001J05	GA__Ec0025H12
410	ctg13022	3	1	178	1	yes	at	11	ACT8(NAU3811-chr.11)
411	ctg13024	3	1	150	1	yes	at	12,	GA__Eb0042B23
412	ctg13026	2	1	189	2	no	shared	11, 21	ACT14(PAR0260-chr.11, PAR0944-chr.21)
413	ctg13027	2	1	248	1	yes	at	7,	GA__Ea0018N20
414	ctg13029	2	1	185	1	yes	DD	D1,	GA__Ea0004E07
415	ctg13030	2	1	521	1	yes	at	12,	GA__Ec0027G02
416	ctg13031	2	1	210	1	yes	dt	16,	GA__Ec0006D05
417	ctg13032	2	1	234	1	yes	na	99,checked	P2C10(no-hit)
418	ctg13037	2	1	213	1	yes	at	11,	GA__Ea0004F14
419	ctg13038	2	1	199	1	yes	dt	22,	GA__Ea0004N13
420	ctg13044	2	1	147	2	no	shared	10, 18	P2D06	GA__Ea0004N12f-chr.10	PAR0614-chr.18
421	ctg13046	2	1	224	1	yes	na	99, checked	GhTUB1(no-hit)
422	ctg13049	2	1	283	1	yes	dt	26,	GA__Ea0004O03
423	ctg13051	2	1	213	1	yes	at	10	Ay189972(GA__Ea0001J07f-chr.10)
424	ctg13052	2	1	210	1	yes	DD	D2,	GA__Ea0002J12
425	ctg13055	2	1	238	1	yes	na	99,checked	P2A03(no-hit)
426	ctg13057	3	1	224	2	no	shared	12,26,	NAU915
427	ctg13059	2	1	101	1	yes	na	99, checked	GhTUB1(no-hit)
428	ctg13060	2	1	220	1	yes	na	99,checked	P3F10(no-hit)
429	ctg13061	2	1	136	1	yes	at	2,	GA__Ec0025A02
430	ctg13062	2	1	273	1	yes	at	5,	NAU1003
431	ctg13063	2	1	185	2	no	shared	1, 19	P3A03	GA__Ea0026N16r-chr.01	Gafb26N16-chr.19
432	ctg13064	2	1	171	1	yes	na	99,checked	P2E04(no-hit)
433	ctg13066	2	1	112	1	yes	na	99,checked	P3A07(no-hit)
434	ctg13068	2	1	178	1	yes	dt	22,	GA__Ea0004N13
435	ctg13069	2	1	178	1	yes	na	99,checked	FDD-PCR-10(no-hit)
436	ctg13070	2	1	182	4	no	shared	3, 14, 19, 24	P2F11(MUSS250-chr.03, NAU2960-chr.14,Gate4AA02-chr.19, NAU2439-chr.24)
437	ctg13072	2	1	189	1	yes	dt	16,	GA__Ec0006D05
438	ctg13074	5	2	294	2	no	shared	23,26,	GA__Ea0003I12	G1203
439	ctg13076	6	2	392	1	yes	na	99,checked	P2E04(no-hit)
440	ctg13077	2	1	199	1	yes	at	5,	NAU1127
441	ctg13079	2	1	241	1	yes	na	99,checked	P3E12
442	ctg13080	2	1	234	1	yes	dt	14,	GA__Eb0041M17
443	ctg13086	2	1	217	1	yes	shared	3, 14, 19, 24	P2F11(MUSS250-chr.03, NAU2960-chr.14,Gate4AA02-chr.19, NAU2439-chr.24)
444	ctg13087	2	1	227	1	yes	at	12,	GA__Ec0028G04
445	ctg13093	2	1	126	1	yes	at	2,	NAU1246
446	ctg13096	2	1	161	1	yes	na	99,checked	P2E04(no-hit)
447	ctg13100	3	1	154	4	no	shared	5, 19	RDL1(PAR0065-chr5/19)
448	ctg13106	3	1	189	1	yes	na	99,checked	P2E07(nohit)
449	ctg13107	2	1	213	1	yes	at	8,	NAU1037
450	ctg13112	3	1	185	1	yes	na	99,checked	P3B06(no-hit)
451	ctg13115	3	1	220	1	yes	at	12,	GA__Ec0025G11
452	ctg13119	3	1	136	2	no	shared	12,26,	NAU1274
453	ctg13126	3	1	136	1	yes	at	2,	GA__Ec0025A02
454	ctg13129	3	1	210	1	yes	dt	20,	NAU904
455	ctg13131	3	1	199	1	yes	dt	26,	GA__Ec0028D04						NAU1035	pAR0051	pAR1004	GA__Ea0004K20	PAR01C06	GA__Ea0001N18	PGH724	Gafb28I12
456	ctg13142	3	1	203	1	yes	na	99,checked	P2H03(no-hit)
457	ctg13145	3	1	126	1	yes	na	99,checked	P3A05(no-hit)
458	ctg13149	3	2	192	1	yes	na	99,checked	P3E07(no-hit)	P3E11(no-hit)
459	ctg13151	3	2	115	2	no	shared	4, 23	P3B03(Gate1AA01-chr.23)	OSH-0326(11)(GA__Ec0028H09-chr.04)
460	ctg13154	2	2	168	1	yes	dt	22,	GA__Ec0026F05	Unig06D11
461	ctg13156	3	1	154	2	no	shared	6,15	P1A09(Gate1BA09-chr.06, P1A09P1A09-Chr.15)
462	ctg13158	3	1	147	1	yes	at	5	P2A08(GA__Ec0022F08-chr.05)
463	ctg13161	3	2	220	2	no	shared	20,23,	NAU904	GA__Ea0003I12
464	ctg13163	2	1	213	1	yes	dt	15,	GA__Ec0026F09
465	ctg13174	3	1	164	2	no	at	9,12,	GA__Ea0004L06
466	ctg13176	3	1	185	4	no	shared	3, 14, 19, 24	P2F11(MUSS250-chr.03, NAU2960-chr.14,Gate4AA02-chr.19, NAU2439-chr.24)
467	ctg13179	3	3	227	3	no	shared	1,12,15	GA__Eb0042B23	A1126	AF153503
468	ctg13180	3	2	157	2	no	shared	9,15,	pAR0941	Gate1AB09
469	ctg13181	3	2	206	3	no	shared	13,18,20,	NAU1280	GA__Ea0004K20
470	ctg13182	4	12	262	4	no	shared	4,12,17,26	GA__Ea0028I12	GA__Ea0002H14	pGH565	Unig28B06	PAR10F10	GA__Ea0011P04
471	ctg13184	3	3	164	2	no	at	2,D7	GA__Ea0001K18	GA__Ec0025A02	P3F02
472	ctg13185	2	3	115	3	no	shared	12,22,26	pGH592	GA__Ea0001H21	P1G05(GA__Ea0004N17f-chr.08, MUCS267-chr.18)
473	ctg13187	4	3	171	2	no	DD	D7,D8	GA__Ea0001K18	GA__Ea0004I24	P2D08				BE051974	GA__Ea0003M07	P3C09
474	ctg13188	3	5	140	4	no	shared	6, 15, 20, 23	P1A09(Gate1BA09-chr.06, P1A09P1A09-Chr.15)	P1B06(PAR01D04-chr.20)	P1B11(Gate4BD06-chr.23)	P1C01(Gate4BC12-chr.23)	P1B10(Gate4BC12-chr.23)
475	ctg13189	4	9	178	1	yes	na	99,checked	P2E05(no-hit)	P1A03(no-hit)	P3G09(no-hit)	P2F04(no-hit)	P3B02(no-hit)	P2E04(no-hit)
476	ctg13190	3	2	171	1	yes	na	99,checked	P1H03(no-hit)
477	ctg13192	4	3	283	3	no	shared	7,12,26,	GA__Ea0018N20	PGH724	A1614
478	ctg13193	4	4	180	3	NO	shared	10, 12, 26	pAR10F10	NAU1041	GA__Ec0025D04	BNL4059
479	ctg13194	3	6	164	2	no	shared	12,26	GA__Ea0001J23	GA__Ec0024C07	GA__Ea0004O03	PAR0999	GA__Ea0004M12	BNLGHi7269
480	ctg13195	3	2	252	3	no	shared	12,22,26,	pGH592	GA__Ea0001H21
481	ctg13199	3	2	262	1	yes	at	12	GA__Ea0004N11	AF153506
482	ctg13200	3	3	168	1	yes	dt	23, D1	NAU1035(chr23)	PVNC091(chr.D1)	Fb-B6-U13760
483	ctg13203	4	1	206	1	yes	na	99, checked	GhTUB1(no-hit)
484	ctg13204	3	6	168	3	no	at	5,7,12	GA__Ea0018N20	Coau0004K03	PGH724	GA__Ea0004N11	P3C09	AF153506
485	ctg13208	2	1	266	1	yes	dt	16,	NAU751
486	ctg13218	3	1	203	1	yes	DD	D12,	GA__Ea0001L05
487	ctg13221	4	1	245	1	yes	at	2,	GA__Ec0025A02
488	ctg13227	3	9	168	8	no	shared	5,6,7,12,17,22,26,D3	GA__Ea0018N20	Coau0004K03	BNL1673	PGH724	NAU1151	GA__Ea0003M07
489	ctg13230	4	1	199	4	no	shared	3, 14, 19, 24	P2F11(MUSS250-chr.03, NAU2960-chr.14,Gate4AA02-chr.19, NAU2439-chr.24)
490	ctg13237	4	1	213	2	no	at	9,12,	GA__Ea0004L06
491	ctg13238	3	8	161	4	no	shared	8,9,12,19,	NAU1164	GA__Ea0004D22	NAU1209	pGH829	GA__Ec0025G11	pAR0006
492	ctg13239	2	3	185	2	no	shared	2, 14	P1B01(GA__Ea0003K12f-chr.02, Gate3BF06-chr.14)	P1B02(GA__Ea0004G22f-chr.02,Gate4BD11-chr.14)	P1B03
493	ctg13240	2	1	171	2	yes	dt	14,23,	GA__Ea0004N06
494	ctg13241	2	2	238	1	yes	dt	19	P2C04	PAR1_52-chr.19
495	ctg13242	2	1	297	1	yes	na	99,checked	P2C10(no-hit)						NAU1209	pGH829	GA__Ec0025G11	GA__Ea0004K20	GA__Ea0004E02	pAR0006	G1263	GA__Ea0004L06	GA__Ea0001N18	PGH724	GA__Ea0022M15
496	ctg13243	3	1	164	2	no	shared	5, 19	GaRDL1(PAR0065-chr5/19)
497	ctg13258	16	15	217	8	no	shared	4,5,6,12,20,23,24,26,	NAU861	NAU1280	pAR3-42	GA__Ea0001F22	NAU1277	NAU904
498	ctg13266	2	1	203	1	yes	dt	24	P3B01(Gate1CA10-chr.24)
499	ctg13269	2	3	154	2	no	dt	25,D7	GA__Ea0001K18	GA__Ec0022A07	TMB1448
		4754	sum	151469
